# Supplementary material for: Modeling depth from motion parallax with the motion/pursuit ratio
Source: Front Psychol. 2014 Oct 6;5:1103. doi: 10.3389/fpsyg.2014.01103 (PMC4186274; doi:10.3389/fpsyg.2014.01103)
Supplement: Supplementary file 2 [file Presentation1.ZIP]

Archive with 49 entries (40 files):
- Supplement/
- Supplement/.DS_Store
- __MACOSX/
- __MACOSX/Supplement/
- __MACOSX/Supplement/._.DS_Store
- Supplement/_notes/
- Supplement/_notes/dwsync.xml
- __MACOSX/Supplement/_notes/
- __MACOSX/Supplement/_notes/._dwsync.xml
- Supplement/EmbeddingScripts.txt
- __MACOSX/Supplement/._EmbeddingScripts.txt
- Supplement/FigureS1.cdf
- __MACOSX/Supplement/._FigureS1.cdf
- Supplement/FigureS1.png
- Supplement/FigureS2.cdf
- __MACOSX/Supplement/._FigureS2.cdf
- Supplement/FigureS2.png
- Supplement/FigureS3.cdf
- __MACOSX/Supplement/._FigureS3.cdf
- Supplement/FigureS3.png
- Supplement/FigureS4.cdf
- __MACOSX/Supplement/._FigureS4.cdf
- Supplement/FigureS4.png
- Supplement/HTMLFiles/
- Supplement/HTMLFiles/_notes/
- Supplement/HTMLFiles/_notes/dwsync.xml
- __MACOSX/Supplement/HTMLFiles/
- __MACOSX/Supplement/HTMLFiles/_notes/
- __MACOSX/Supplement/HTMLFiles/_notes/._dwsync.xml
- Supplement/HTMLFiles/SupplementNawrotEtAl.css
- Supplement/HTMLFiles/SupplementNawrotEtAl_1.png
- Supplement/HTMLFiles/SupplementNawrotEtAl_10.gif
- __MACOSX/Supplement/HTMLFiles/._SupplementNawrotEtAl_10.gif
- Supplement/HTMLFiles/SupplementNawrotEtAl_11.gif
- __MACOSX/Supplement/HTMLFiles/._SupplementNawrotEtAl_11.gif
- Supplement/HTMLFiles/SupplementNawrotEtAl_2.png
- Supplement/HTMLFiles/SupplementNawrotEtAl_3.png
- Supplement/HTMLFiles/SupplementNawrotEtAl_4.gif
- __MACOSX/Supplement/HTMLFiles/._SupplementNawrotEtAl_4.gif
- Supplement/HTMLFiles/SupplementNawrotEtAl_5.png
- Supplement/HTMLFiles/SupplementNawrotEtAl_6.gif
- __MACOSX/Supplement/HTMLFiles/._SupplementNawrotEtAl_6.gif
- Supplement/HTMLFiles/SupplementNawrotEtAl_7.png
- Supplement/HTMLFiles/SupplementNawrotEtAl_8.png
- Supplement/HTMLFiles/SupplementNawrotEtAl_9.png
- Supplement/HTMLFiles/xhtml-math11-f.dtd
- Supplement/SupplementNawrotEtAl.cdf
- __MACOSX/Supplement/._SupplementNawrotEtAl.cdf
- Supplement/SupplementNawrotEtAl.html
