# Supplementary material for: Modeling depth from motion parallax with the motion/pursuit ratio
Source: Front Psychol. 2014 Oct 6;5:1103. doi: 10.3389/fpsyg.2014.01103 (PMC4186274; doi:10.3389/fpsyg.2014.01103)
Supplement: Supplementary file 2 [file Presentation1.ZIP › Supplement/_notes/dwsync.xml]

<?xml version="1.0" encoding="utf-8" ?>
<dwsync>
<file name="SupplementNawrotEtAl.html" server="homepage/" local="3494248768" remote="568827052724453696" />
</dwsync>
