# Supplementary material for: Modeling depth from motion parallax with the motion/pursuit ratio
Source: Front Psychol. 2014 Oct 6;5:1103. doi: 10.3389/fpsyg.2014.01103 (PMC4186274; doi:10.3389/fpsyg.2014.01103)
Supplement: Supplementary file 2 [file Presentation1.ZIP › Supplement/EmbeddingScripts.txt]

Fig S1:
==
<script type="text/javascript" src="http://www.wolfram.com/cdf-player/plugin/v2.1/cdfplugin.js"></script>
<script type="text/javascript">
var cdf = new cdfplugin();
cdf.setDefaultContent('<a href="http://www.wolfram.com/cdf-player/"><img  src="FigureS1.png"></a>');
cdf.embed('FigureS1.cdf', 580, 269);
</script>

===
Fig S2:
==
<script type="text/javascript" src="http://www.wolfram.com/cdf-player/plugin/v2.1/cdfplugin.js"></script>
<script type="text/javascript">
var cdf = new cdfplugin();
cdf.setDefaultContent('<a href="http://www.wolfram.com/cdf-player/"><img  src="FigureS2.png"></a>');
cdf.embed('FigureS2.cdf', 580, 269);
</script>

===
Fig S3:
==
<script type="text/javascript" src="http://www.wolfram.com/cdf-player/plugin/v2.1/cdfplugin.js"></script>
<script type="text/javascript">
var cdf = new cdfplugin();
cdf.setDefaultContent('<a href="http://www.wolfram.com/cdf-player/"><img  src="FigureS3.png"></a>');
cdf.embed('FigureS3.cdf', 904, 470);
</script>

===
Fig S4:
==
<script type="text/javascript" src="http://www.wolfram.com/cdf-player/plugin/v2.1/cdfplugin.js"></script>
<script type="text/javascript">
var cdf = new cdfplugin();
cdf.setDefaultContent('<a href="http://www.wolfram.com/cdf-player/"><img  src="FigureS4.png"></a>');
cdf.embed('FigureS4.cdf', 580, 488);
</script>
