# Supplementary material for: Modeling depth from motion parallax with the motion/pursuit ratio
Source: Front Psychol. 2014 Oct 6;5:1103. doi: 10.3389/fpsyg.2014.01103 (PMC4186274; doi:10.3389/fpsyg.2014.01103)
Supplement: Supplementary file 2 [file Presentation1.ZIP › Supplement/HTMLFiles/_notes/dwsync.xml]

<?xml version="1.0" encoding="utf-8" ?>
<dwsync>
<file name="SupplementNawrotEtAl.css" server="homepage/" local="3494238096" remote="106573453200" />
<file name="SupplementNawrotEtAl_1.png" server="homepage/" local="3494238096" remote="115163387792" />
<file name="SupplementNawrotEtAl_10.gif" server="homepage/" local="3494238098" remote="119458355090" />
<file name="SupplementNawrotEtAl_11.gif" server="homepage/" local="3494238098" remote="119458355090" />
<file name="SupplementNawrotEtAl_2.png" server="homepage/" local="3494238096" remote="115163387792" />
<file name="SupplementNawrotEtAl_3.png" server="homepage/" local="3494238096" remote="115163387792" />
<file name="SupplementNawrotEtAl_4.gif" server="homepage/" local="3494238097" remote="115163387793" />
<file name="SupplementNawrotEtAl_5.png" server="homepage/" local="3494238097" remote="115163387793" />
<file name="SupplementNawrotEtAl_6.gif" server="homepage/" local="3494238097" remote="115163387793" />
<file name="SupplementNawrotEtAl_7.png" server="homepage/" local="3494238097" remote="115163387793" />
<file name="SupplementNawrotEtAl_8.png" server="homepage/" local="3494238097" remote="115163387793" />
<file name="SupplementNawrotEtAl_9.png" server="homepage/" local="3494238098" remote="115163387794" />
<file name="xhtml-math11-f.dtd" server="homepage/" local="3145960810" remote="80455372138" />
</dwsync>
