# Supplementary material for: Modeling depth from motion parallax with the motion/pursuit ratio
Source: Front Psychol. 2014 Oct 6;5:1103. doi: 10.3389/fpsyg.2014.01103 (PMC4186274; doi:10.3389/fpsyg.2014.01103)
Supplement: Supplementary file 2 [file Presentation1.ZIP › Supplement/HTMLFiles/SupplementNawrotEtAl.css]

/* Notebook:*/
html {
  font-size: 12px;
  padding: 8px;
}
/* Title:*/
.Title {
  font-size: 44px;
  font-family: Gill Sans;
  color: #CC0B02;
  line-height: 1.09091;
  margin-left: 27px;
  margin-top: 30px;
  margin-bottom: 10px;
  padding: 8px;
}
.TitleInline {
  font-size: 44px;
  font-family: Gill Sans;
  color: #CC0B02;
  line-height: 1.09091;
  margin-left: 27px;
  margin-top: 30px;
  margin-bottom: 10px;
  padding: 8px;
}
/* Subtitle:*/
.Subtitle {
  font-size: 24px;
  font-family: Gill Sans;
  color: #4C4C4C;
  margin-left: 27px;
  margin-top: 2px;
  margin-bottom: 20px;
  padding: 8px;
}
.SubtitleInline {
  font-size: 24px;
  font-family: Gill Sans;
  color: #4C4C4C;
  margin-left: 27px;
  margin-top: 2px;
  margin-bottom: 20px;
  padding: 8px;
}
/* Subsubtitle:*/
.Subsubtitle {
  font-size: 16px;
  font-family: Gill Sans;
  color: #4C4C4C;
  margin-left: 27px;
  margin-top: 2px;
  margin-bottom: 8px;
  padding: 8px;
}
.SubsubtitleInline {
  font-size: 16px;
  font-family: Gill Sans;
  color: #4C4C4C;
  margin-left: 27px;
  margin-top: 2px;
  margin-bottom: 8px;
  padding: 8px;
}
/* Chapter:*/
.Chapter {
  font-size: 34px;
  font-family: Gill Sans;
  color: #343434;
  line-height: 1.11765;
  margin-left: 27px;
  margin-top: 15px;
  margin-bottom: 10px;
  padding: 8px;
}
.ChapterInline {
  font-size: 34px;
  font-family: Gill Sans;
  color: #343434;
  line-height: 1.11765;
  margin-left: 27px;
  margin-top: 15px;
  margin-bottom: 10px;
  padding: 8px;
}
/* Subchapter:*/
.Subchapter {
  font-size: 28px;
  font-family: Gill Sans;
  color: #4C4C4C;
  margin-left: 63px;
  margin-top: 20px;
  margin-bottom: 8px;
  padding: 8px;
  display: list-item;
  list-style-type: square;
}
.SubchapterInline {
  font-size: 28px;
  font-family: Gill Sans;
  color: #4C4C4C;
  margin-left: 63px;
  margin-top: 20px;
  margin-bottom: 8px;
  padding: 8px;
}
/* Section:*/
.Section {
  font-size: 28px;
  font-family: Gill Sans;
  color: #C24B16;
  line-height: 1.07143;
  border-left: 0px;
  border-right: 0px;
  border-top: 1px;
  border-bottom: 0px;
  border-style: solid;
  border-color: #B2B2B2;
  margin-left: 27px;
  margin-top: 18px;
  margin-bottom: 8px;
  padding: 4px;
}
.SectionInline {
  font-size: 28px;
  font-family: Gill Sans;
  color: #C24B16;
  line-height: 1.07143;
  border-left: 0px;
  border-right: 0px;
  border-top: 1px;
  border-bottom: 0px;
  border-style: solid;
  border-color: #B2B2B2;
  margin-left: 27px;
  margin-top: 18px;
  margin-bottom: 8px;
  padding: 4px;
}
/* Subsection:*/
.Subsection {
  font-size: 20px;
  font-family: Gill Sans;
  color: #C66C29;
  margin-left: 51px;
  margin-right: 3px;
  margin-top: 12px;
  margin-bottom: 8px;
  padding: 8px;
}
.SubsectionInline {
  font-size: 20px;
  font-family: Gill Sans;
  color: #C66C29;
  margin-left: 51px;
  margin-right: 3px;
  margin-top: 12px;
  margin-bottom: 8px;
  padding: 8px;
}
/* Subsubsection:*/
.Subsubsection {
  font-size: 19px;
  font-family: Gill Sans;
  color: #B63809;
  margin-left: 66px;
  margin-top: 10px;
  margin-bottom: 2px;
  padding: 8px;
}
.SubsubsectionInline {
  font-size: 19px;
  font-family: Gill Sans;
  color: #B63809;
  margin-left: 66px;
  margin-top: 10px;
  margin-bottom: 2px;
  padding: 8px;
}
/* Subsubsubsection:*/
.Subsubsubsection {
  font-size: 14px;
  font-family: Arial;
  font-weight: bold;
  color: #C66C29;
  margin-left: 66px;
  margin-top: 10px;
  margin-bottom: 2px;
  padding: 8px;
}
.SubsubsubsectionInline {
  font-size: 14px;
  font-family: Arial;
  font-weight: bold;
  color: #C66C29;
  margin-left: 66px;
  margin-top: 10px;
  margin-bottom: 2px;
  padding: 8px;
}
/* Subsubsubsubsection:*/
.Subsubsubsubsection {
  font-size: 14px;
  font-family: Arial;
  color: #960E00;
  margin-left: 66px;
  margin-top: 10px;
  margin-bottom: 2px;
  padding: 8px;
}
.SubsubsubsubsectionInline {
  font-size: 14px;
  font-family: Arial;
  color: #960E00;
  margin-left: 66px;
  margin-top: 10px;
  margin-bottom: 2px;
  padding: 8px;
}
/* Text:*/
.Text {
  font-size: 14px;
  font-family: Arial;
  line-height: 1.21429;
  margin-left: 66px;
  margin-right: 10px;
  margin-top: 7px;
  margin-bottom: 7px;
  padding: 8px;
}
.TextInline {
  font-size: 14px;
  font-family: Arial;
  line-height: 1.21429;
  margin-left: 66px;
  margin-right: 10px;
  margin-top: 7px;
  margin-bottom: 7px;
  padding: 8px;
}
/* SmallText:*/
.SmallText {
  font-size: 13px;
  font-family: Arial;
  color: #333333;
  line-height: 1.23077;
  margin-left: 66px;
  margin-right: 10px;
  margin-top: 6px;
  margin-bottom: 6px;
  padding: 8px;
}
.SmallTextInline {
  font-size: 13px;
  font-family: Arial;
  color: #333333;
  line-height: 1.23077;
  margin-left: 66px;
  margin-right: 10px;
  margin-top: 6px;
  margin-bottom: 6px;
  padding: 8px;
}
/* Item:*/
.Item {
  font-size: 14px;
  font-family: Arial;
  margin-left: 81px;
  margin-right: 10px;
  margin-top: 8px;
  margin-bottom: 4px;
  padding: 8px;
  display: list-item;
  list-style-type: square;
}
.ItemInline {
  font-size: 14px;
  font-family: Arial;
  margin-left: 81px;
  margin-right: 10px;
  margin-top: 8px;
  margin-bottom: 4px;
  padding: 8px;
}
/* ItemParagraph:*/
.ItemParagraph {
  font-size: 14px;
  font-family: Arial;
  color: #333333;
  margin-left: 81px;
  margin-right: 10px;
  margin-top: 1px;
  margin-bottom: 4px;
  padding: 8px;
}
.ItemParagraphInline {
  font-size: 14px;
  font-family: Arial;
  color: #333333;
  margin-left: 81px;
  margin-right: 10px;
  margin-top: 1px;
  margin-bottom: 4px;
  padding: 8px;
}
/* Subitem:*/
.Subitem {
  font-size: 14px;
  font-family: Arial;
  margin-left: 105px;
  margin-right: 12px;
  margin-top: 4px;
  margin-bottom: 4px;
  padding: 8px;
  display: list-item;
  list-style-type: square;
}
.SubitemInline {
  font-size: 14px;
  font-family: Arial;
  margin-left: 105px;
  margin-right: 12px;
  margin-top: 4px;
  margin-bottom: 4px;
  padding: 8px;
}
/* SubitemParagraph:*/
.SubitemParagraph {
  font-size: 14px;
  font-family: Arial;
  color: #333333;
  margin-left: 105px;
  margin-right: 12px;
  margin-top: 1px;
  margin-bottom: 4px;
  padding: 8px;
}
.SubitemParagraphInline {
  font-size: 14px;
  font-family: Arial;
  color: #333333;
  margin-left: 105px;
  margin-right: 12px;
  margin-top: 1px;
  margin-bottom: 4px;
  padding: 8px;
}
/* Subsubitem:*/
.Subsubitem {
  font-size: 13px;
  font-family: Arial;
  margin-left: 129px;
  margin-right: 12px;
  margin-top: 4px;
  margin-bottom: 4px;
  padding: 8px;
  display: list-item;
  list-style-type: square;
}
.SubsubitemInline {
  font-size: 13px;
  font-family: Arial;
  margin-left: 129px;
  margin-right: 12px;
  margin-top: 4px;
  margin-bottom: 4px;
  padding: 8px;
}
/* SubsubitemParagraph:*/
.SubsubitemParagraph {
  font-size: 13px;
  font-family: Arial;
  color: #333333;
  margin-left: 129px;
  margin-right: 12px;
  margin-top: 1px;
  margin-bottom: 4px;
  padding: 8px;
}
.SubsubitemParagraphInline {
  font-size: 13px;
  font-family: Arial;
  color: #333333;
  margin-left: 129px;
  margin-right: 12px;
  margin-top: 1px;
  margin-bottom: 4px;
  padding: 8px;
}
/* ItemNumbered:*/
.ItemNumbered {
  font-size: 15px;
  font-family: Arial;
  margin-left: 81px;
  margin-right: 10px;
  margin-top: 8px;
  margin-bottom: 4px;
  padding: 8px;
  display: list-item;
  list-style-type: square;
}
.ItemNumberedInline {
  font-size: 15px;
  font-family: Arial;
  margin-left: 81px;
  margin-right: 10px;
  margin-top: 8px;
  margin-bottom: 4px;
  padding: 8px;
}
/* SubitemNumbered:*/
.SubitemNumbered {
  font-size: 14px;
  font-family: Arial;
  margin-left: 105px;
  margin-right: 12px;
  margin-top: 4px;
  margin-bottom: 4px;
  padding: 8px;
  display: list-item;
  list-style-type: square;
}
.SubitemNumberedInline {
  font-size: 14px;
  font-family: Arial;
  margin-left: 105px;
  margin-right: 12px;
  margin-top: 4px;
  margin-bottom: 4px;
  padding: 8px;
}
/* SubsubitemNumbered:*/
.SubsubitemNumbered {
  font-size: 13px;
  font-family: Arial;
  margin-left: 129px;
  margin-right: 12px;
  margin-top: 4px;
  margin-bottom: 4px;
  padding: 8px;
  display: list-item;
  list-style-type: square;
}
.SubsubitemNumberedInline {
  font-size: 13px;
  font-family: Arial;
  margin-left: 129px;
  margin-right: 12px;
  margin-top: 4px;
  margin-bottom: 4px;
  padding: 8px;
}
/* SideCaptionArray:*/
.SideCaptionArray {
  font-size: 14px;
  font-family: Arial;
  line-height: 1.21429;
  margin-left: 66px;
  margin-right: 10px;
  margin-top: 7px;
  margin-bottom: 7px;
  padding: 8px;
}
.SideCaptionArrayInline {
  font-size: 14px;
  font-family: Arial;
  line-height: 1.21429;
  margin-left: 66px;
  margin-right: 10px;
  margin-top: 7px;
  margin-bottom: 7px;
  padding: 8px;
}
/* SideCaption:*/
.SideCaption {
  font-size: 13px;
  font-family: Arial;
  color: #333333;
  line-height: 1.23077;
  margin-left: 66px;
  margin-right: 10px;
  margin-top: 6px;
  margin-bottom: 6px;
  padding: 8px;
}
.SideCaptionInline {
  font-size: 13px;
  font-family: Arial;
  color: #333333;
  line-height: 1.23077;
  margin-left: 66px;
  margin-right: 10px;
  margin-top: 6px;
  margin-bottom: 6px;
  padding: 8px;
}
/* Input:*/
.Input {
  font-size: 13px;
  font-weight: bold;
  margin-left: 66px;
  margin-right: 10px;
  margin-top: 10px;
  margin-bottom: 5px;
  padding: 8px;
}
.InputInline {
  font-size: 13px;
  font-weight: bold;
  margin-left: 66px;
  margin-right: 10px;
  margin-top: 10px;
  margin-bottom: 5px;
  padding: 8px;
}
/* InputOnly:*/
.InputOnly {
  font-size: 13px;
  font-weight: bold;
  margin-left: 66px;
  margin-right: 10px;
  margin-top: 7px;
  margin-bottom: 7px;
  padding: 8px;
}
.InputOnlyInline {
  font-size: 13px;
  font-weight: bold;
  margin-left: 66px;
  margin-right: 10px;
  margin-top: 7px;
  margin-bottom: 7px;
  padding: 8px;
}
/* Code:*/
.Code {
  font-weight: bold;
  background-color: #EBEBEB;
  margin-left: 66px;
  margin-right: 10px;
  margin-top: 10px;
  margin-bottom: 10px;
  padding: 8px;
}
.CodeInline {
  font-weight: bold;
  background-color: #EBEBEB;
  margin-left: 66px;
  margin-right: 10px;
  margin-top: 10px;
  margin-bottom: 10px;
  padding: 8px;
}
/* Output:*/
.Output {
  font-size: 13px;
  margin-left: 66px;
  margin-right: 10px;
  margin-top: 5px;
  margin-bottom: 10px;
  padding: 8px;
}
.OutputInline {
  font-size: 13px;
  margin-left: 66px;
  margin-right: 10px;
  margin-top: 5px;
  margin-bottom: 10px;
  padding: 8px;
}
/* Message:*/
.Message {
  font-size: 11px;
  font-family: Lucida Grande;
  color: #812B27;
  margin-left: 66px;
  padding: 8px;
}
.MessageInline {
  font-size: 11px;
  font-family: Lucida Grande;
  color: #812B27;
  margin-left: 66px;
  padding: 8px;
}
/* Print:*/
.Print {
  margin-left: 66px;
  padding: 8px;
}
.PrintInline {
  margin-left: 66px;
  padding: 8px;
}
/* InlineFormula:*/
.InlineFormula {
  /* font-size: 1.05 Inherited is not currently supported */
  padding: 8px;
}
.InlineFormulaInline {
  /* font-size: 1.05 Inherited is not currently supported */
  padding: 8px;
}
/* DisplayFormula:*/
.DisplayFormula {
  font-size: 14px;
  font-family: Arial;
  color: #333333;
  margin-left: 66px;
  padding: 8px;
}
.DisplayFormulaInline {
  font-size: 14px;
  font-family: Arial;
  color: #333333;
  margin-left: 66px;
  padding: 8px;
}
/* DisplayFormulaNumbered:*/
.DisplayFormulaNumbered {
  font-size: 14px;
  font-family: Arial;
  color: #333333;
  margin-left: 66px;
  padding: 8px;
}
.DisplayFormulaNumberedInline {
  font-size: 14px;
  font-family: Arial;
  color: #333333;
  margin-left: 66px;
  padding: 8px;
}
/* DisplayFormulaEquationNumber:*/
.DisplayFormulaEquationNumber {
  /* font-size: -1 + Inherited is not currently supported */
  font-family: Arial;
  padding: 8px;
}
.DisplayFormulaEquationNumberInline {
  /* font-size: -1 + Inherited is not currently supported */
  font-family: Arial;
  padding: 8px;
}
/* Program:*/
.Program {
  font-family: Courier;
  border-left: 0px;
  border-right: 0px;
  border-top: 1px;
  border-bottom: 1px;
  border-style: solid;
  border-color: #000000;
  margin-left: 66px;
  margin-right: 10px;
  margin-top: 8px;
  margin-bottom: 8px;
  padding: 8px;
}
.ProgramInline {
  font-family: Courier;
  border-left: 0px;
  border-right: 0px;
  border-top: 1px;
  border-bottom: 1px;
  border-style: solid;
  border-color: #000000;
  margin-left: 66px;
  margin-right: 10px;
  margin-top: 8px;
  margin-bottom: 8px;
  padding: 8px;
}
/* Reference:*/
.Reference {
  line-height: 1;
  margin-left: 66px;
  margin-right: 10px;
  margin-top: 3px;
  margin-bottom: 3px;
  padding: 8px;
}
.ReferenceInline {
  line-height: 1;
  margin-left: 66px;
  margin-right: 10px;
  margin-top: 3px;
  margin-bottom: 3px;
  padding: 8px;
}
/* Header:*/
.Header {
  font-size: 7px;
  font-family: Verdana;
  font-style: italic;
  line-height: 2.14286;
  margin-left: 0px;
  margin-right: 0px;
  margin-top: 0px;
  margin-bottom: 0px;
  padding: 8px;
}
.HeaderInline {
  font-size: 7px;
  font-family: Verdana;
  font-style: italic;
  line-height: 2.14286;
  margin-left: 0px;
  margin-right: 0px;
  margin-top: 0px;
  margin-bottom: 0px;
  padding: 8px;
}
/* HeaderSection:*/
.HeaderSection {
  padding: 8px;
}
.HeaderSectionInline {
  padding: 8px;
}
/* HeaderSubsection:*/
.HeaderSubsection {
  padding: 8px;
}
.HeaderSubsectionInline {
  padding: 8px;
}
/* HeaderTitle:*/
.HeaderTitle {
  padding: 8px;
}
.HeaderTitleInline {
  padding: 8px;
}
/* Footer:*/
.Footer {
  font-size: 6px;
  font-family: Verdana;
  font-style: italic;
  margin-left: 0px;
  margin-right: 0px;
  margin-top: 0px;
  margin-bottom: 0px;
  padding: 8px;
}
.FooterInline {
  font-size: 6px;
  font-family: Verdana;
  font-style: italic;
  margin-left: 0px;
  margin-right: 0px;
  margin-top: 0px;
  margin-bottom: 0px;
  padding: 8px;
}
/* FooterSection:*/
.FooterSection {
  padding: 8px;
}
.FooterSectionInline {
  padding: 8px;
}
/* FooterSubsection:*/
.FooterSubsection {
  padding: 8px;
}
.FooterSubsectionInline {
  padding: 8px;
}
/* FooterTitle:*/
.FooterTitle {
  padding: 8px;
}
.FooterTitleInline {
  padding: 8px;
}
/* PageNumber:*/
.PageNumber {
  font-size: 7px;
  font-family: Verdana;
  font-weight: bold;
  line-height: 2.14286;
  margin-left: 0px;
  margin-right: 0px;
  margin-top: 1px;
  margin-bottom: 4px;
  padding: 8px;
}
.PageNumberInline {
  font-size: 7px;
  font-family: Verdana;
  font-weight: bold;
  line-height: 2.14286;
  margin-left: 0px;
  margin-right: 0px;
  margin-top: 1px;
  margin-bottom: 4px;
  padding: 8px;
}
/* MessagesWindow:*/
.MessagesWindow {
  background-color: #F9E4DC;
  padding: 8px;
}
.MessagesWindowInline {
  background-color: #F9E4DC;
  padding: 8px;
}
/* PluginEmbeddedWindow:*/
.PluginEmbeddedWindow {
  padding: 8px;
}
.PluginEmbeddedWindowInline {
  padding: 8px;
}
/* PluginInitWindow:*/
.PluginInitWindow {
  padding: 8px;
}
.PluginInitWindowInline {
  padding: 8px;
}
/* PluginWindow:*/
.PluginWindow {
  padding: 8px;
}
.PluginWindowInline {
  padding: 8px;
}
/* WolframAlphaShort:*/
.WolframAlphaShort {
  font-family: Helvetica;
  font-weight: bold;
  margin-left: 66px;
  margin-right: 10px;
  margin-top: 10px;
  margin-bottom: 5px;
  padding: 8px;
}
.WolframAlphaShortInline {
  font-family: Helvetica;
  font-weight: bold;
  margin-left: 66px;
  margin-right: 10px;
  margin-top: 10px;
  margin-bottom: 5px;
  padding: 8px;
}
/* WolframAlphaShortInput:*/
.WolframAlphaShortInput {
  font-family: Helvetica;
  font-weight: bold;
  margin-left: 66px;
  margin-right: 10px;
  margin-top: 10px;
  margin-bottom: 5px;
  padding: 8px;
}
.WolframAlphaShortInputInline {
  font-family: Helvetica;
  font-weight: bold;
  margin-left: 66px;
  margin-right: 10px;
  margin-top: 10px;
  margin-bottom: 5px;
  padding: 8px;
}
/* WolframAlphaLong:*/
.WolframAlphaLong {
  font-family: Helvetica;
  font-weight: bold;
  margin-left: 66px;
  margin-right: 10px;
  margin-top: 10px;
  margin-bottom: 5px;
  padding: 8px;
}
.WolframAlphaLongInline {
  font-family: Helvetica;
  font-weight: bold;
  margin-left: 66px;
  margin-right: 10px;
  margin-top: 10px;
  margin-bottom: 5px;
  padding: 8px;
}
/* MessageName:*/
.MessageName {
  color: #9B9B9B;
  padding: 8px;
}
.MessageNameInline {
  color: #9B9B9B;
  padding: 8px;
}
/* Assert:*/
.Assert {
  font-size: 11px;
  font-family: Lucida Grande;
  color: #812B27;
  background-color: #F0BAA6;
  border: 1px;
  border-style: solid;
  border-color: #000000;
  margin-left: 66px;
  padding: 8px;
}
.AssertInline {
  font-size: 11px;
  font-family: Lucida Grande;
  color: #812B27;
  background-color: #F0BAA6;
  border: 1px;
  border-style: solid;
  border-color: #000000;
  margin-left: 66px;
  padding: 8px;
}
/* PrintTemporary:*/
.PrintTemporary {
  margin-left: 60px;
  padding: 8px;
}
.PrintTemporaryInline {
  margin-left: 60px;
  padding: 8px;
}
/* CellLabel:*/
.CellLabel {
  font-size: 9px;
  font-family: Helvetica;
  color: #454F99;
  margin-top: 0px;
  margin-bottom: 0px;
}
/* FrameLabel:*/
.FrameLabel {
  font-size: 9px;
  font-family: Helvetica;
  padding: 8px;
}
.FrameLabelInline {
  font-size: 9px;
  font-family: Helvetica;
  padding: 8px;
}
/* InformationCell:*/
.InformationCell {
  background-color: #F6EDD6;
  margin-left: 20px;
  padding: 8px;
}
.InformationCellInline {
  background-color: #F6EDD6;
  margin-left: 20px;
  padding: 8px;
}
/* InfoCell:*/
.InfoCell {
  font-family: Helvetica;
  padding: 8px;
}
.InfoCellInline {
  font-family: Helvetica;
  padding: 8px;
}
/* InfoGrid:*/
.InfoGrid {
  padding: 8px;
}
.InfoGridInline {
  padding: 8px;
}
/* PrintUsage:*/
.PrintUsage {
  background-color: #FFFDE5;
  border-left: 0px;
  border-right: 0px;
  border-top: 3px;
  border-bottom: 0px;
  border-style: solid;
  border-color: #FF9900;
  padding: 8px;
}
.PrintUsageInline {
  background-color: #FFFDE5;
  border-left: 0px;
  border-right: 0px;
  border-top: 3px;
  border-bottom: 0px;
  border-style: solid;
  border-color: #FF9900;
  padding: 8px;
}
/* InfoHeading:*/
.InfoHeading {
  font-size: 10px;
  font-weight: bold;
  color: #747474;
  padding: 8px;
}
.InfoHeadingInline {
  font-size: 10px;
  font-weight: bold;
  color: #747474;
  padding: 8px;
}
/* InformationLink:*/
.InformationLink {
  color: #454F99;
  padding: 8px;
}
.InformationLinkInline {
  color: #454F99;
  padding: 8px;
}
/* InformationLinkLF:*/
.InformationLinkLF {
  color: #454F99;
  padding: 8px;
}
.InformationLinkLFInline {
  color: #454F99;
  padding: 8px;
}
/* TemplateLink:*/
.TemplateLink {
  color: #454F99;
  padding: 8px;
}
.TemplateLinkInline {
  color: #454F99;
  padding: 8px;
}
/* PluginEmbeddedContent:*/
.PluginEmbeddedContent {
  margin-left: 0px;
  margin-right: 0px;
  margin-top: 0px;
  margin-bottom: 0px;
  padding: 8px;
}
.PluginEmbeddedContentInline {
  margin-left: 0px;
  margin-right: 0px;
  margin-top: 0px;
  margin-bottom: 0px;
  padding: 8px;
}
/* PluginMainErrorText:*/
.PluginMainErrorText {
  font-family: Arial;
  font-weight: Bold;
  color: #E00400;
  padding: 8px;
}
.PluginMainErrorTextInline {
  font-family: Arial;
  font-weight: Bold;
  color: #E00400;
  padding: 8px;
}
/* PluginSubErrorText:*/
.PluginSubErrorText {
  font-family: Arial;
  color: #898989;
  padding: 8px;
}
.PluginSubErrorTextInline {
  font-family: Arial;
  color: #898989;
  padding: 8px;
}
/* PluginInfoText:*/
.PluginInfoText {
  font-family: Arial;
  font-weight: Bold;
  color: #898989;
  padding: 8px;
}
.PluginInfoTextInline {
  font-family: Arial;
  font-weight: Bold;
  color: #898989;
  padding: 8px;
}
/* EvaluationUnmatched:*/
.EvaluationUnmatched {
  padding: 8px;
}
.EvaluationUnmatchedInline {
  padding: 8px;
}
/* RM:*/
.RM {
  font-style: normal;
  font-weight: normal;
  padding: 8px;
}
.RMInline {
  font-style: normal;
  font-weight: normal;
  padding: 8px;
}
/* BF:*/
.BF {
  font-weight: bold;
  padding: 8px;
}
.BFInline {
  font-weight: bold;
  padding: 8px;
}
/* IT:*/
.IT {
  font-style: italic;
  padding: 8px;
}
.ITInline {
  font-style: italic;
  padding: 8px;
}
/* MSG:*/
.MSG {
  font-size: 11px;
  font-family: Lucida Grande;
  padding: 8px;
}
.MSGInline {
  font-size: 11px;
  font-family: Lucida Grande;
  padding: 8px;
}
/* Inert:*/
.Inert {
  background-color: #DEE7F8;
  padding: 8px;
}
.InertInline {
  background-color: #DEE7F8;
  padding: 8px;
}
/* Small:*/
.Small {
  font-size: 9px;
  padding: 8px;
}
.SmallInline {
  font-size: 9px;
  padding: 8px;
}
/* Medium:*/
.Medium {
  font-size: 12px;
  padding: 8px;
}
.MediumInline {
  font-size: 12px;
  padding: 8px;
}
/* Large:*/
.Large {
  font-size: 24px;
  padding: 8px;
}
.LargeInline {
  font-size: 24px;
  padding: 8px;
}
/* HideContentsInPrint:*/
.HideContentsInPrint {
  padding: 8px;
}
.HideContentsInPrintInline {
  padding: 8px;
}
/* HyperlinkActive:*/
.HyperlinkActive {
  color: #D27D22;
  padding: 8px;
}
.HyperlinkActiveInline {
  color: #D27D22;
  padding: 8px;
}
/* Label:*/
.Label {
  /* font-size: Small is not currently supported */
  font-family: Verdana;
  padding: 8px;
}
.LabelInline {
  /* font-size: Small is not currently supported */
  font-family: Verdana;
  padding: 8px;
}
/* ReferenceMarker:*/
.ReferenceMarker {
  background-color: #D9D9D9;
  padding: 8px;
}
.ReferenceMarkerInline {
  background-color: #D9D9D9;
  padding: 8px;
}
/* DialogText:*/
.DialogText {
  padding: 8px;
}
.DialogTextInline {
  padding: 8px;
}
/* TR:*/
.TR {
  font-family: Times;
  font-style: normal;
  font-weight: normal;
  padding: 8px;
}
.TRInline {
  font-family: Times;
  font-style: normal;
  font-weight: normal;
  padding: 8px;
}
/* TI:*/
.TI {
  font-family: Times;
  font-style: italic;
  font-weight: normal;
  padding: 8px;
}
.TIInline {
  font-family: Times;
  font-style: italic;
  font-weight: normal;
  padding: 8px;
}
/* TB:*/
.TB {
  font-family: Times;
  font-style: normal;
  font-weight: bold;
  padding: 8px;
}
.TBInline {
  font-family: Times;
  font-style: normal;
  font-weight: bold;
  padding: 8px;
}
/* TBI:*/
.TBI {
  font-family: Times;
  font-style: italic;
  font-weight: bold;
  padding: 8px;
}
.TBIInline {
  font-family: Times;
  font-style: italic;
  font-weight: bold;
  padding: 8px;
}
/* MR:*/
.MR {
  font-family: Courier;
  font-style: normal;
  font-weight: normal;
  padding: 8px;
}
.MRInline {
  font-family: Courier;
  font-style: normal;
  font-weight: normal;
  padding: 8px;
}
/* MO:*/
.MO {
  font-family: Courier;
  font-style: italic;
  font-weight: normal;
  padding: 8px;
}
.MOInline {
  font-family: Courier;
  font-style: italic;
  font-weight: normal;
  padding: 8px;
}
/* MB:*/
.MB {
  font-family: Courier;
  font-style: normal;
  font-weight: bold;
  padding: 8px;
}
.MBInline {
  font-family: Courier;
  font-style: normal;
  font-weight: bold;
  padding: 8px;
}
/* MBO:*/
.MBO {
  font-family: Courier;
  font-style: italic;
  font-weight: bold;
  padding: 8px;
}
.MBOInline {
  font-family: Courier;
  font-style: italic;
  font-weight: bold;
  padding: 8px;
}
/* SR:*/
.SR {
  font-family: Helvetica;
  font-style: normal;
  font-weight: normal;
  padding: 8px;
}
.SRInline {
  font-family: Helvetica;
  font-style: normal;
  font-weight: normal;
  padding: 8px;
}
/* SO:*/
.SO {
  font-family: Helvetica;
  font-style: italic;
  font-weight: normal;
  padding: 8px;
}
.SOInline {
  font-family: Helvetica;
  font-style: italic;
  font-weight: normal;
  padding: 8px;
}
/* SB:*/
.SB {
  font-family: Helvetica;
  font-style: normal;
  font-weight: bold;
  padding: 8px;
}
.SBInline {
  font-family: Helvetica;
  font-style: normal;
  font-weight: bold;
  padding: 8px;
}
/* SBO:*/
.SBO {
  font-family: Helvetica;
  font-style: italic;
  font-weight: bold;
  padding: 8px;
}
.SBOInline {
  font-family: Helvetica;
  font-style: italic;
  font-weight: bold;
  padding: 8px;
}
/* FunctionLink:*/
.FunctionLink {
  color: #1A1A80;
  padding: 8px;
}
.FunctionLinkInline {
  color: #1A1A80;
  padding: 8px;
}
/* GuideLink:*/
.GuideLink {
  color: #1A1A80;
  padding: 8px;
}
.GuideLinkInline {
  color: #1A1A80;
  padding: 8px;
}
/* TutorialLink:*/
.TutorialLink {
  color: #1A1A80;
  padding: 8px;
}
.TutorialLinkInline {
  color: #1A1A80;
  padding: 8px;
}
/* Link:*/
.Link {
  color: #1A1A80;
  padding: 8px;
}
.LinkInline {
  color: #1A1A80;
  padding: 8px;
}
/* GenericLink:*/
.GenericLink {
  color: #1A1A80;
  padding: 8px;
}
.GenericLinkInline {
  color: #1A1A80;
  padding: 8px;
}
/* MessageLink:*/
.MessageLink {
  color: #1A1A80;
  padding: 8px;
}
.MessageLinkInline {
  color: #1A1A80;
  padding: 8px;
}
/* Hyperlink:*/
.Hyperlink {
  color: #454F99;
  padding: 8px;
}
.HyperlinkInline {
  color: #454F99;
  padding: 8px;
}
/* SlideShowNavigationBar:*/
.SlideShowNavigationBar {
  font-size: 100%;
  margin-left: 0px;
  margin-right: 0px;
  margin-top: 30px;
  margin-bottom: 0px;
  padding: 8px;
}
.SlideShowNavigationBarInline {
  font-size: 100%;
  margin-left: 0px;
  margin-right: 0px;
  margin-top: 30px;
  margin-bottom: 0px;
  padding: 8px;
}
/* SlideShowCanvas:*/
.SlideShowCanvas {
  font-size:       75. FrontEnd`AbsoluteCurrentValue[{WindowSize, 1}]
Floor[--------------------------------------------------]
        FrontEnd`AbsoluteCurrentValue[{WindowSize, 2}]%;
  background-color: #D9D9D9;
  margin: 0px;
  padding: 8px;
}
.SlideShowCanvasInline {
  font-size:       75. FrontEnd`AbsoluteCurrentValue[{WindowSize, 1}]
Floor[--------------------------------------------------]
        FrontEnd`AbsoluteCurrentValue[{WindowSize, 2}]%;
  background-color: #D9D9D9;
  margin: 0px;
  padding: 8px;
}
/* SlideShowSection:*/
.SlideShowSection {
  font-size: 18px;
  font-family: Helvetica;
  font-weight: normal;
  color: #FFFFFF;
  background-color: #6870CC;
  border-left: 0px;
  border-right: 0px;
  border-top: 1px;
  border-bottom: 0px;
  border-style: solid;
  border-color: #000000;
  margin-left: 0px;
  margin-right: 0px;
  margin-top: 0px;
  margin-bottom: 10px;
  padding-left: 12px;
  padding-right: 4px;
  padding-top: 12px;
  padding-bottom: 6px;
}
.SlideShowSectionInline {
  font-size: 18px;
  font-family: Helvetica;
  font-weight: normal;
  color: #FFFFFF;
  background-color: #6870CC;
  border-left: 0px;
  border-right: 0px;
  border-top: 1px;
  border-bottom: 0px;
  border-style: solid;
  border-color: #000000;
  margin-left: 0px;
  margin-right: 0px;
  margin-top: 0px;
  margin-bottom: 10px;
  padding-left: 12px;
  padding-right: 4px;
  padding-top: 12px;
  padding-bottom: 6px;
}
/* SlideHyperlink:*/
.SlideHyperlink {
  font-size: 26px;
  color: #666666;
  padding: 8px;
}
.SlideHyperlinkInline {
  font-size: 26px;
  color: #666666;
  padding: 8px;
}
/* PreviousNext:*/
.PreviousNext {
  font-size: 10px;
  font-family: Helvetica;
  color: #808080;
  text-align: right;
  line-height: 1.3;
  margin-left: 60px;
  margin-right: 10px;
  margin-top: 7px;
  margin-bottom: 7px;
  padding: 8px;
}
.PreviousNextInline {
  font-size: 10px;
  font-family: Helvetica;
  color: #808080;
  text-align: right;
  line-height: 1.3;
  margin-left: 60px;
  margin-right: 10px;
  margin-top: 7px;
  margin-bottom: 7px;
  padding: 8px;
}
/* SlidePreviousNextLink:*/
.SlidePreviousNextLink {
  text-decoration: none;
  padding: 8px;
}
.SlidePreviousNextLinkInline {
  text-decoration: none;
  padding: 8px;
}
/* SlideTOCLink:*/
.SlideTOCLink {
  font-family: Helvetica;
  margin-left: 24px;
  padding: 8px;
}
.SlideTOCLinkInline {
  font-family: Helvetica;
  margin-left: 24px;
  padding: 8px;
}
/* SlideTOC:*/
.SlideTOC {
  font-family: Helvetica;
  margin-left: 18px;
  padding: 8px;
}
.SlideTOCInline {
  font-family: Helvetica;
  margin-left: 18px;
  padding: 8px;
}
/* SlideShowPaletteTitle:*/
.SlideShowPaletteTitle {
  font-size: 14px;
  font-family: Helvetica;
  font-weight: Bold;
  color: #FFFFFF;
  background-color: #005389;
  border-left: 0px;
  border-right: 0px;
  border-top: 0px;
  border-bottom: 1px;
  border-style: solid;
  border-color: #000000;
  margin-left: 4px;
  margin-right: 0px;
  padding: 8px;
}
.SlideShowPaletteTitleInline {
  font-size: 14px;
  font-family: Helvetica;
  font-weight: Bold;
  color: #FFFFFF;
  background-color: #005389;
  border-left: 0px;
  border-right: 0px;
  border-top: 0px;
  border-bottom: 1px;
  border-style: solid;
  border-color: #000000;
  margin-left: 4px;
  margin-right: 0px;
  padding: 8px;
}
/* SlideShowPaletteButton:*/
.SlideShowPaletteButton {
  font-size: 12px;
  font-family: Helvetica;
  font-weight: Bold;
  color: #FFFFFF;
  padding: 8px;
}
.SlideShowPaletteButtonInline {
  font-size: 12px;
  font-family: Helvetica;
  font-weight: Bold;
  color: #FFFFFF;
  padding: 8px;
}
/* FirstSlide:*/
.FirstSlide {
  margin-left: -10px;
  margin-right: 0px;
  margin-top: 30px;
  margin-bottom: 0px;
  padding: 8px;
}
.FirstSlideInline {
  margin-left: -10px;
  margin-right: 0px;
  margin-top: 30px;
  margin-bottom: 0px;
  padding: 8px;
}
/* DeployedCell:*/
.DeployedCell {
  padding: 8px;
}
.DeployedCellInline {
  padding: 8px;
}
/* DockedCell:*/
.DockedCell {
  font-size: 100%;
  background-color: #F6F6F6;
  border-left: 0px;
  border-right: 0px;
  border-top: 0px;
  border-bottom: 2px;
  border-style: solid;
  border-color: #CCCCCC;
  margin-left: 0px;
  margin-right: 0px;
  margin-top: 0px;
  margin-bottom: 0px;
  padding: 5px;
}
.DockedCellInline {
  font-size: 100%;
  background-color: #F6F6F6;
  border-left: 0px;
  border-right: 0px;
  border-top: 0px;
  border-bottom: 2px;
  border-style: solid;
  border-color: #CCCCCC;
  margin-left: 0px;
  margin-right: 0px;
  margin-top: 0px;
  margin-bottom: 0px;
  padding: 5px;
}
/* SystemDockedCell:*/
.SystemDockedCell {
  font-size: 100%;
  background-color: #F6F6F6;
  border-left: 0px;
  border-right: 0px;
  border-top: 0px;
  border-bottom: 2px;
  border-style: solid;
  border-color: #CCCCCC;
  margin-left: 0px;
  margin-right: 0px;
  margin-top: 0px;
  margin-bottom: 0px;
  padding: 5px;
}
.SystemDockedCellInline {
  font-size: 100%;
  background-color: #F6F6F6;
  border-left: 0px;
  border-right: 0px;
  border-top: 0px;
  border-bottom: 2px;
  border-style: solid;
  border-color: #CCCCCC;
  margin-left: 0px;
  margin-right: 0px;
  margin-top: 0px;
  margin-bottom: 0px;
  padding: 5px;
}
/* DockedTitleCell:*/
.DockedTitleCell {
  font-size: 18px;
  font-family: Helvetica;
  font-weight: Bold;
  background-color: #F6F6F6;
  border: 0px;
  border-style: solid;
  border-color: #CCCCCC;
  margin-left: 0px;
  margin-right: 0px;
  margin-top: 0px;
  margin-bottom: 0px;
  padding: 5px;
}
.DockedTitleCellInline {
  font-size: 18px;
  font-family: Helvetica;
  font-weight: Bold;
  background-color: #F6F6F6;
  border: 0px;
  border-style: solid;
  border-color: #CCCCCC;
  margin-left: 0px;
  margin-right: 0px;
  margin-top: 0px;
  margin-bottom: 0px;
  padding: 5px;
}
/* PluginDockedCell:*/
.PluginDockedCell {
  font-size: 100%;
  background-color: #F6F6F6;
  border-left: 0px;
  border-right: 0px;
  border-top: 0px;
  border-bottom: 2px;
  border-style: solid;
  border-color: #CCCCCC;
  margin-left: 0px;
  margin-right: 0px;
  margin-top: 0px;
  margin-bottom: 0px;
  padding: 5px;
}
.PluginDockedCellInline {
  font-size: 100%;
  background-color: #F6F6F6;
  border-left: 0px;
  border-right: 0px;
  border-top: 0px;
  border-bottom: 2px;
  border-style: solid;
  border-color: #CCCCCC;
  margin-left: 0px;
  margin-right: 0px;
  margin-top: 0px;
  margin-bottom: 0px;
  padding: 5px;
}
/* AttachedCell:*/
.AttachedCell {
  font-size: 100%;
  background-color: #FFFFFF;
  padding: 8px;
}
.AttachedCellInline {
  font-size: 100%;
  background-color: #FFFFFF;
  padding: 8px;
}
/* SystemAttachedCell:*/
.SystemAttachedCell {
  font-size: 100%;
  background-color: #FFFFFF;
  padding: 8px;
}
.SystemAttachedCellInline {
  font-size: 100%;
  background-color: #FFFFFF;
  padding: 8px;
}
/* Paste:*/
.Paste {
  font-size: 13px;
  font-family: Lucida Grande;
  padding: 8px;
}
.PasteInline {
  font-size: 13px;
  font-family: Lucida Grande;
  padding: 8px;
}
/* Evaluate:*/
.Evaluate {
  font-size: 13px;
  font-family: Lucida Grande;
  padding: 8px;
}
.EvaluateInline {
  font-size: 13px;
  font-family: Lucida Grande;
  padding: 8px;
}
/* EvaluateCell:*/
.EvaluateCell {
  font-size: 13px;
  font-family: Lucida Grande;
  padding: 8px;
}
.EvaluateCellInline {
  font-size: 13px;
  font-family: Lucida Grande;
  padding: 8px;
}
/* CopyEvaluate:*/
.CopyEvaluate {
  font-size: 13px;
  font-family: Lucida Grande;
  padding: 8px;
}
.CopyEvaluateInline {
  font-size: 13px;
  font-family: Lucida Grande;
  padding: 8px;
}
/* CopyEvaluateCell:*/
.CopyEvaluateCell {
  font-size: 13px;
  font-family: Lucida Grande;
  padding: 8px;
}
.CopyEvaluateCellInline {
  font-size: 13px;
  font-family: Lucida Grande;
  padding: 8px;
}
/* HistoryCurrentPage:*/
.HistoryCurrentPage {
  font-weight: Bold;
  padding: 8px;
}
.HistoryCurrentPageInline {
  font-weight: Bold;
  padding: 8px;
}
/* HistoryPreviousPage:*/
.HistoryPreviousPage {
  padding: 8px;
}
.HistoryPreviousPageInline {
  padding: 8px;
}
/* HistoryNextPage:*/
.HistoryNextPage {
  padding: 8px;
}
.HistoryNextPageInline {
  padding: 8px;
}
/* PageBreak:*/
.PageBreak {
  background-color: #808080;
  border: 1px;
  border-style: solid;
  border-color: #000000;
  margin-left: 0px;
  margin-right: 0px;
  margin-top: 1px;
  margin-bottom: 1px;
  padding: 0px;
}
.PageBreakInline {
  background-color: #808080;
  border: 1px;
  border-style: solid;
  border-color: #000000;
  margin-left: 0px;
  margin-right: 0px;
  margin-top: 1px;
  margin-bottom: 1px;
  padding: 0px;
}
/* UnmatchedBracket:*/
.UnmatchedBracket {
  color: #C254CC;
  padding: 8px;
}
.UnmatchedBracketInline {
  color: #C254CC;
  padding: 8px;
}
/* CoordinateTooltipLabel:*/
.CoordinateTooltipLabel {
  font-size: 11px;
  font-family: Lucida Grande;
  font-style: normal;
  font-weight: normal;
  color: #000000;
  background-color: #FFFFCA;
  text-align: left;
  border: 1px;
  border-style: solid;
  border-color: #B2B2B2;
  padding-left: 2px;
  padding-right: 2px;
  padding-top: 2px;
  padding-bottom: 2px;
}
.CoordinateTooltipLabelInline {
  font-size: 11px;
  font-family: Lucida Grande;
  font-style: normal;
  font-weight: normal;
  color: #000000;
  background-color: #FFFFCA;
  text-align: left;
  border: 1px;
  border-style: solid;
  border-color: #B2B2B2;
  padding-left: 2px;
  padding-right: 2px;
  padding-top: 2px;
  padding-bottom: 2px;
}
/* CalculatePrompt:*/
.CalculatePrompt {
  font-size: 20px;
  font-weight: bold;
  color: #FFFFFF;
  background-color: #FF6C00;
  padding: 8px;
}
.CalculatePromptInline {
  font-size: 20px;
  font-weight: bold;
  color: #FFFFFF;
  background-color: #FF6C00;
  padding: 8px;
}
/* CalculateInput:*/
.CalculateInput {
  font-family: Helvetica;
  padding: 8px;
}
.CalculateInputInline {
  font-family: Helvetica;
  padding: 8px;
}
/* CellInsertionMenu:*/
.CellInsertionMenu {
  font-weight: Bold;
  line-height: 1.08333;
  padding: 8px;
}
.CellInsertionMenuInline {
  font-weight: Bold;
  line-height: 1.08333;
  padding: 8px;
}
/* CellInsertionMenuShortcut:*/
.CellInsertionMenuShortcut {
  font-weight: Plain;
  color: #808080;
  padding: 8px;
}
.CellInsertionMenuShortcutInline {
  font-weight: Plain;
  color: #808080;
  padding: 8px;
}
/* ActionMenu:*/
.ActionMenu {
  font-size: 13px;
  font-family: Lucida Grande;
  text-align: left;
  padding: 8px;
}
.ActionMenuInline {
  font-size: 13px;
  font-family: Lucida Grande;
  text-align: left;
  padding: 8px;
}
/* ActionMenuLabel:*/
.ActionMenuLabel {
  font-size: 13px;
  font-family: Lucida Grande;
  font-style: normal;
  font-weight: normal;
  color: #000000;
  text-align: left;
  padding: 8px;
}
.ActionMenuLabelInline {
  font-size: 13px;
  font-family: Lucida Grande;
  font-style: normal;
  font-weight: normal;
  color: #000000;
  text-align: left;
  padding: 8px;
}
/* Animate:*/
.Animate {
  font-weight: normal;
  padding: 8px;
}
.AnimateInline {
  font-weight: normal;
  padding: 8px;
}
/* AnimateLabel:*/
.AnimateLabel {
  font-size: 9px;
  font-family: Lucida Grande;
  font-weight: normal;
  padding: 8px;
}
.AnimateLabelInline {
  font-size: 9px;
  font-family: Lucida Grande;
  font-weight: normal;
  padding: 8px;
}
/* Button:*/
.Button {
  text-align: left;
  padding: 8px;
}
.ButtonInline {
  text-align: left;
  padding: 8px;
}
/* GenericButton:*/
.GenericButton {
  font-size: 13px;
  font-family: Lucida Grande;
  padding: 8px;
}
.GenericButtonInline {
  font-size: 13px;
  font-family: Lucida Grande;
  padding: 8px;
}
/* Checkbox:*/
.Checkbox {
  padding: 8px;
}
.CheckboxInline {
  padding: 8px;
}
/* CheckboxBar:*/
.CheckboxBar {
  padding: 8px;
}
.CheckboxBarInline {
  padding: 8px;
}
/* CheckboxBarLabel:*/
.CheckboxBarLabel {
  padding: 8px;
}
.CheckboxBarLabelInline {
  padding: 8px;
}
/* ColorSetter:*/
.ColorSetter {
  padding: 8px;
}
.ColorSetterInline {
  padding: 8px;
}
/* ColorSlider:*/
.ColorSlider {
  padding: 8px;
}
.ColorSliderInline {
  padding: 8px;
}
/* ControlStyle:*/
.ControlStyle {
  font-size: 13px;
  font-family: Lucida Grande;
  padding: 8px;
}
.ControlStyleInline {
  font-size: 13px;
  font-family: Lucida Grande;
  padding: 8px;
}
/* DialogStyle:*/
.DialogStyle {
  font-size: 10px;
  font-family: Lucida Grande;
  font-style: normal;
  font-weight: normal;
  color: #000000;
  padding: 8px;
}
.DialogStyleInline {
  font-size: 10px;
  font-family: Lucida Grande;
  font-style: normal;
  font-weight: normal;
  color: #000000;
  padding: 8px;
}
/* FileNameSetter:*/
.FileNameSetter {
  font-size: 13px;
  font-family: Lucida Grande;
  padding: 8px;
}
.FileNameSetterInline {
  font-size: 13px;
  font-family: Lucida Grande;
  padding: 8px;
}
/* FileNameSetterBoxes:*/
.FileNameSetterBoxes {
  padding: 8px;
}
.FileNameSetterBoxesInline {
  padding: 8px;
}
/* FileNameSetterBoxes4:*/
.FileNameSetterBoxes4 {
  padding: 8px;
}
.FileNameSetterBoxes4Inline {
  padding: 8px;
}
/* FlipView:*/
.FlipView {
  padding: 8px;
}
.FlipViewInline {
  padding: 8px;
}
/* GeneralizedPlaceholder:*/
.GeneralizedPlaceholder {
  background-color: #F6F0BD;
  padding: 8px;
}
.GeneralizedPlaceholderInline {
  background-color: #F6F0BD;
  padding: 8px;
}
/* FieldHintStyle:*/
.FieldHintStyle {
  font-family: Lucida Grande;
  font-style: italic;
  padding: 8px;
}
.FieldHintStyleInline {
  font-family: Lucida Grande;
  font-style: italic;
  padding: 8px;
}
/* Graphics:*/
.Graphics {
  font-size: 10px;
  font-family: Arial;
  font-weight: normal;
  color: #000000;
  margin-left: 4px;
  padding: 8px;
}
.GraphicsInline {
  font-size: 10px;
  font-family: Arial;
  font-weight: normal;
  color: #000000;
  margin-left: 4px;
  padding: 8px;
}
/* GraphicsAxes:*/
.GraphicsAxes {
  padding: 8px;
}
.GraphicsAxesInline {
  padding: 8px;
}
/* GraphicsTicks:*/
.GraphicsTicks {
  padding: 8px;
}
.GraphicsTicksInline {
  padding: 8px;
}
/* GraphicsFrame:*/
.GraphicsFrame {
  padding: 8px;
}
.GraphicsFrameInline {
  padding: 8px;
}
/* GraphicsFrameTicks:*/
.GraphicsFrameTicks {
  padding: 8px;
}
.GraphicsFrameTicksInline {
  padding: 8px;
}
/* GraphicsGridLines:*/
.GraphicsGridLines {
  color: #808080;
  padding: 8px;
}
.GraphicsGridLinesInline {
  color: #808080;
  padding: 8px;
}
/* GraphicsLabel:*/
.GraphicsLabel {
  color: #666666;
  padding: 8px;
}
.GraphicsLabelInline {
  color: #666666;
  padding: 8px;
}
/* Graphics3D:*/
.Graphics3D {
  font-size: 10px;
  font-family: Arial;
  font-weight: normal;
  color: #000000;
  margin-left: 4px;
  padding: 8px;
}
.Graphics3DInline {
  font-size: 10px;
  font-family: Arial;
  font-weight: normal;
  color: #000000;
  margin-left: 4px;
  padding: 8px;
}
/* Graphics3DAxes:*/
.Graphics3DAxes {
  padding: 8px;
}
.Graphics3DAxesInline {
  padding: 8px;
}
/* Graphics3DTicks:*/
.Graphics3DTicks {
  padding: 8px;
}
.Graphics3DTicksInline {
  padding: 8px;
}
/* Graphics3DFaceGrids:*/
.Graphics3DFaceGrids {
  color: #A8A8A8;
  padding: 8px;
}
.Graphics3DFaceGridsInline {
  color: #A8A8A8;
  padding: 8px;
}
/* Graphics3DBox:*/
.Graphics3DBox {
  color: #666666;
  padding: 8px;
}
.Graphics3DBoxInline {
  color: #666666;
  padding: 8px;
}
/* Graphics3DLabel:*/
.Graphics3DLabel {
  color: #666666;
  padding: 8px;
}
.Graphics3DLabelInline {
  color: #666666;
  padding: 8px;
}
/* GraphicsGrid:*/
.GraphicsGrid {
  padding: 8px;
}
.GraphicsGridInline {
  padding: 8px;
}
/* Inactive:*/
.Inactive {
  color: #B29980;
  padding: 8px;
}
.InactiveInline {
  color: #B29980;
  padding: 8px;
}
/* ImageGraphics:*/
.ImageGraphics {
  padding: 8px;
}
.ImageGraphicsInline {
  padding: 8px;
}
/* Image3DGraphics3D:*/
.Image3DGraphics3D {
  padding: 8px;
}
.Image3DGraphics3DInline {
  padding: 8px;
}
/* NetworkGraphics:*/
.NetworkGraphics {
  font-size: 10px;
  font-family: Arial;
  font-weight: normal;
  color: #000000;
  margin-left: 4px;
  padding: 8px;
}
.NetworkGraphicsInline {
  font-size: 10px;
  font-family: Arial;
  font-weight: normal;
  color: #000000;
  margin-left: 4px;
  padding: 8px;
}
/* NetworkVertex:*/
.NetworkVertex {
  padding: 8px;
}
.NetworkVertexInline {
  padding: 8px;
}
/* NetworkEdge:*/
.NetworkEdge {
  padding: 8px;
}
.NetworkEdgeInline {
  padding: 8px;
}
/* Grid:*/
.Grid {
  padding: 8px;
}
.GridInline {
  padding: 8px;
}
/* Column:*/
.Column {
  padding: 8px;
}
.ColumnInline {
  padding: 8px;
}
/* InlineText:*/
.InlineText {
  font-family: Times;
  font-style: Plain;
  font-weight: Plain;
  padding: 8px;
}
.InlineTextInline {
  font-family: Times;
  font-style: Plain;
  font-weight: Plain;
  padding: 8px;
}
/* InputField:*/
.InputField {
  text-align: left;
  padding: 8px;
}
.InputFieldInline {
  text-align: left;
  padding: 8px;
}
/* Labeled:*/
.Labeled {
  padding: 8px;
}
.LabeledInline {
  padding: 8px;
}
/* LabeledLabel:*/
.LabeledLabel {
  padding: 8px;
}
.LabeledLabelInline {
  padding: 8px;
}
/* LabeledSlider:*/
.LabeledSlider {
  padding: 8px;
}
.LabeledSliderInline {
  padding: 8px;
}
/* LabeledSliderLabel:*/
.LabeledSliderLabel {
  padding: 8px;
}
.LabeledSliderLabelInline {
  padding: 8px;
}
/* ListAnimate:*/
.ListAnimate {
  font-weight: normal;
  padding: 8px;
}
.ListAnimateInline {
  font-weight: normal;
  padding: 8px;
}
/* ListAnimateLabel:*/
.ListAnimateLabel {
  font-size: 9px;
  font-family: Lucida Grande;
  font-weight: normal;
  padding: 8px;
}
.ListAnimateLabelInline {
  font-size: 9px;
  font-family: Lucida Grande;
  font-weight: normal;
  padding: 8px;
}
/* ListPicker:*/
.ListPicker {
  font-size: 13px;
  font-family: Lucida Grande;
  text-align: left;
  padding: 8px;
}
.ListPickerInline {
  font-size: 13px;
  font-family: Lucida Grande;
  text-align: left;
  padding: 8px;
}
/* LocatorPane:*/
.LocatorPane {
  padding: 8px;
}
.LocatorPaneInline {
  padding: 8px;
}
/* Manipulator:*/
.Manipulator {
  font-size: 9px;
  font-family: Lucida Grande;
  font-weight: normal;
  padding: 8px;
}
.ManipulatorInline {
  font-size: 9px;
  font-family: Lucida Grande;
  font-weight: normal;
  padding: 8px;
}
/* Manipulate:*/
.Manipulate {
  font-weight: normal;
  padding: 8px;
}
.ManipulateInline {
  font-weight: normal;
  padding: 8px;
}
/* ManipulateLabel:*/
.ManipulateLabel {
  font-size: 9px;
  font-family: Lucida Grande;
  font-weight: normal;
  padding: 8px;
}
.ManipulateLabelInline {
  font-size: 9px;
  font-family: Lucida Grande;
  font-weight: normal;
  padding: 8px;
}
/* Menu:*/
.Menu {
  font-family: Lucida Grande;
  padding: 8px;
}
.MenuInline {
  font-family: Lucida Grande;
  padding: 8px;
}
/* MenuLabel:*/
.MenuLabel {
  font-size: 13px;
  font-family: Lucida Grande;
  font-style: normal;
  font-weight: normal;
  text-align: left;
  padding: 8px;
}
.MenuLabelInline {
  font-size: 13px;
  font-family: Lucida Grande;
  font-style: normal;
  font-weight: normal;
  text-align: left;
  padding: 8px;
}
/* MenuView:*/
.MenuView {
  padding: 8px;
}
.MenuViewInline {
  padding: 8px;
}
/* MenuViewLabel:*/
.MenuViewLabel {
  font-size: 13px;
  font-family: Lucida Grande;
  text-align: left;
  padding: 8px;
}
.MenuViewLabelInline {
  font-size: 13px;
  font-family: Lucida Grande;
  text-align: left;
  padding: 8px;
}
/* Opener:*/
.Opener {
  padding: 8px;
}
.OpenerInline {
  padding: 8px;
}
/* OpenerView:*/
.OpenerView {
  padding: 8px;
}
.OpenerViewInline {
  padding: 8px;
}
/* Overlay:*/
.Overlay {
  padding: 8px;
}
.OverlayInline {
  padding: 8px;
}
/* Pane:*/
.Pane {
  padding: 8px;
}
.PaneInline {
  padding: 8px;
}
/* PaneSelector:*/
.PaneSelector {
  padding: 8px;
}
.PaneSelectorInline {
  padding: 8px;
}
/* Panel:*/
.Panel {
  font-size: 10px;
  font-family: Lucida Grande;
  font-style: normal;
  font-weight: normal;
  color: #000000;
  background-color: #F6F6F6;
  padding: 8px;
}
.PanelInline {
  font-size: 10px;
  font-family: Lucida Grande;
  font-style: normal;
  font-weight: normal;
  color: #000000;
  background-color: #F6F6F6;
  padding: 8px;
}
/* PanelLabel:*/
.PanelLabel {
  font-size: 10px;
  font-family: Lucida Grande;
  font-style: normal;
  font-weight: normal;
  color: #000000;
  background-color: #FFFFFF;
  padding: 8px;
}
.PanelLabelInline {
  font-size: 10px;
  font-family: Lucida Grande;
  font-style: normal;
  font-weight: normal;
  color: #000000;
  background-color: #FFFFFF;
  padding: 8px;
}
/* PopupMenu:*/
.PopupMenu {
  font-size: 13px;
  font-family: Lucida Grande;
  text-align: left;
  padding: 8px;
}
.PopupMenuInline {
  font-size: 13px;
  font-family: Lucida Grande;
  text-align: left;
  padding: 8px;
}
/* PopupMenuLabel:*/
.PopupMenuLabel {
  font-size: 13px;
  font-family: Lucida Grande;
  font-style: normal;
  font-weight: normal;
  color: #000000;
  text-align: left;
  padding: 8px;
}
.PopupMenuLabelInline {
  font-size: 13px;
  font-family: Lucida Grande;
  font-style: normal;
  font-weight: normal;
  color: #000000;
  text-align: left;
  padding: 8px;
}
/* PopupView:*/
.PopupView {
  padding: 8px;
}
.PopupViewInline {
  padding: 8px;
}
/* ProgressIndicator:*/
.ProgressIndicator {
  padding: 8px;
}
.ProgressIndicatorInline {
  padding: 8px;
}
/* RadioButton:*/
.RadioButton {
  padding: 8px;
}
.RadioButtonInline {
  padding: 8px;
}
/* RadioButtonBar:*/
.RadioButtonBar {
  padding: 8px;
}
.RadioButtonBarInline {
  padding: 8px;
}
/* RadioButtonBarLabel:*/
.RadioButtonBarLabel {
  padding: 8px;
}
.RadioButtonBarLabelInline {
  padding: 8px;
}
/* Setter:*/
.Setter {
  padding: 8px;
}
.SetterInline {
  padding: 8px;
}
/* SetterBar:*/
.SetterBar {
  padding: 8px;
}
.SetterBarInline {
  padding: 8px;
}
/* Slider:*/
.Slider {
  padding: 8px;
}
.SliderInline {
  padding: 8px;
}
/* Slider2D:*/
.Slider2D {
  padding: 8px;
}
.Slider2DInline {
  padding: 8px;
}
/* SlideView:*/
.SlideView {
  padding: 8px;
}
.SlideViewInline {
  padding: 8px;
}
/* TabView:*/
.TabView {
  padding: 8px;
}
.TabViewInline {
  padding: 8px;
}
/* TabViewLabel:*/
.TabViewLabel {
  font-family: Lucida Grande;
  text-align: left;
  padding: 8px;
}
.TabViewLabelInline {
  font-family: Lucida Grande;
  text-align: left;
  padding: 8px;
}
/* Toggler:*/
.Toggler {
  padding: 8px;
}
.TogglerInline {
  padding: 8px;
}
/* TogglerBar:*/
.TogglerBar {
  padding: 8px;
}
.TogglerBarInline {
  padding: 8px;
}
/* TooltipLabel:*/
.TooltipLabel {
  font-size: 11px;
  font-family: Lucida Grande;
  font-style: normal;
  font-weight: normal;
  color: #000000;
  background-color: #FFFFCA;
  text-align: left;
  border: 1px;
  border-style: solid;
  border-color: #FFFFCA;
  padding-left: 2px;
  padding-right: 2px;
  padding-top: 2px;
  padding-bottom: 2px;
}
.TooltipLabelInline {
  font-size: 11px;
  font-family: Lucida Grande;
  font-style: normal;
  font-weight: normal;
  color: #000000;
  background-color: #FFFFCA;
  text-align: left;
  border: 1px;
  border-style: solid;
  border-color: #FFFFCA;
  padding-left: 2px;
  padding-right: 2px;
  padding-top: 2px;
  padding-bottom: 2px;
}
/* TextStyling:*/
.TextStyling {
  padding: 8px;
}
.TextStylingInline {
  padding: 8px;
}
/* TextStyleInputField:*/
.TextStyleInputField {
  padding: 8px;
}
.TextStyleInputFieldInline {
  padding: 8px;
}
/* InputFieldDefaultNumberStyle:*/
.InputFieldDefaultNumberStyle {
  padding: 8px;
}
.InputFieldDefaultNumberStyleInline {
  padding: 8px;
}
/* InputFieldDefaultTextStyle:*/
.InputFieldDefaultTextStyle {
  padding: 8px;
}
.InputFieldDefaultTextStyleInline {
  padding: 8px;
}
/* VerticalSlider:*/
.VerticalSlider {
  padding: 8px;
}
.VerticalSliderInline {
  padding: 8px;
}
/* GeoGraphics:*/
.GeoGraphics {
  font-size: 10px;
  font-family: Arial;
  font-weight: normal;
  color: #000000;
  margin-left: 4px;
  padding: 8px;
}
.GeoGraphicsInline {
  font-size: 10px;
  font-family: Arial;
  font-weight: normal;
  color: #000000;
  margin-left: 4px;
  padding: 8px;
}
/* TableView:*/
.TableView {
  padding: 8px;
}
.TableViewInline {
  padding: 8px;
}
/* TableViewGrid:*/
.TableViewGrid {
  font-weight: normal;
  padding: 8px;
}
.TableViewGridInline {
  font-weight: normal;
  padding: 8px;
}
/* TableViewNumbers:*/
.TableViewNumbers {
  font-weight: normal;
  color: #3F3F3F;
  text-align: right;
  padding: 8px;
}
.TableViewNumbersInline {
  font-weight: normal;
  color: #3F3F3F;
  text-align: right;
  padding: 8px;
}
/* TableViewStrings:*/
.TableViewStrings {
  color: #3F3F3F;
  text-align: left;
  padding: 8px;
}
.TableViewStringsInline {
  color: #3F3F3F;
  text-align: left;
  padding: 8px;
}
/* TableViewExpressions:*/
.TableViewExpressions {
  font-weight: normal;
  color: #3F3F3F;
  text-align: center;
  padding: 8px;
}
.TableViewExpressionsInline {
  font-weight: normal;
  color: #3F3F3F;
  text-align: center;
  padding: 8px;
}
/* TableViewLabels:*/
.TableViewLabels {
  font-weight: Bold;
  color: #3F3F3F;
  padding: 8px;
}
.TableViewLabelsInline {
  font-weight: Bold;
  color: #3F3F3F;
  padding: 8px;
}
/* Mouseover:*/
.Mouseover {
  padding: 8px;
}
.MouseoverInline {
  padding: 8px;
}
/* MouseoverTemplate:*/
.MouseoverTemplate {
  padding: 8px;
}
.MouseoverTemplateInline {
  padding: 8px;
}
/* HyperlinkURL:*/
.HyperlinkURL {
  padding: 8px;
}
.HyperlinkURLInline {
  padding: 8px;
}
/* HyperlinkPaclet:*/
.HyperlinkPaclet {
  padding: 8px;
}
.HyperlinkPacletInline {
  padding: 8px;
}
/* HyperlinkDefault:*/
.HyperlinkDefault {
  padding: 8px;
}
.HyperlinkDefaultInline {
  padding: 8px;
}
/* HyperlinkStaticTemplate:*/
.HyperlinkStaticTemplate {
  padding: 8px;
}
.HyperlinkStaticTemplateInline {
  padding: 8px;
}
/* HyperlinkTemplate:*/
.HyperlinkTemplate {
  padding: 8px;
}
.HyperlinkTemplateInline {
  padding: 8px;
}
/* CantorStaircase:*/
.CantorStaircase {
  padding: 8px;
}
.CantorStaircaseInline {
  padding: 8px;
}
/* Conjugate:*/
.Conjugate {
  padding: 8px;
}
.ConjugateInline {
  padding: 8px;
}
/* ConjugateTranspose:*/
.ConjugateTranspose {
  padding: 8px;
}
.ConjugateTransposeInline {
  padding: 8px;
}
/* CoshIntegral:*/
.CoshIntegral {
  padding: 8px;
}
.CoshIntegralInline {
  padding: 8px;
}
/* CosIntegral:*/
.CosIntegral {
  padding: 8px;
}
.CosIntegralInline {
  padding: 8px;
}
/* Det:*/
.Det {
  padding: 8px;
}
.DetInline {
  padding: 8px;
}
/* FresnelC:*/
.FresnelC {
  padding: 8px;
}
.FresnelCInline {
  padding: 8px;
}
/* FresnelF:*/
.FresnelF {
  padding: 8px;
}
.FresnelFInline {
  padding: 8px;
}
/* FresnelG:*/
.FresnelG {
  padding: 8px;
}
.FresnelGInline {
  padding: 8px;
}
/* FresnelS:*/
.FresnelS {
  padding: 8px;
}
.FresnelSInline {
  padding: 8px;
}
/* Gudermannian:*/
.Gudermannian {
  padding: 8px;
}
.GudermannianInline {
  padding: 8px;
}
/* Haversine:*/
.Haversine {
  padding: 8px;
}
.HaversineInline {
  padding: 8px;
}
/* Inverse:*/
.Inverse {
  padding: 8px;
}
.InverseInline {
  padding: 8px;
}
/* InverseGudermannian:*/
.InverseGudermannian {
  padding: 8px;
}
.InverseGudermannianInline {
  padding: 8px;
}
/* InverseHaversine:*/
.InverseHaversine {
  padding: 8px;
}
.InverseHaversineInline {
  padding: 8px;
}
/* LogisticSigmoid:*/
.LogisticSigmoid {
  padding: 8px;
}
.LogisticSigmoidInline {
  padding: 8px;
}
/* MinkowskiQuestionMark:*/
.MinkowskiQuestionMark {
  padding: 8px;
}
.MinkowskiQuestionMarkInline {
  padding: 8px;
}
/* MixedFraction:*/
.MixedFraction {
  padding: 8px;
}
.MixedFractionInline {
  padding: 8px;
}
/* PartitionsP:*/
.PartitionsP {
  padding: 8px;
}
.PartitionsPInline {
  padding: 8px;
}
/* PartitionsQ:*/
.PartitionsQ {
  padding: 8px;
}
.PartitionsQInline {
  padding: 8px;
}
/* Piecewise:*/
.Piecewise {
  padding: 8px;
}
.PiecewiseInline {
  padding: 8px;
}
/* Residue:*/
.Residue {
  padding: 8px;
}
.ResidueInline {
  padding: 8px;
}
/* Row:*/
.Row {
  padding: 8px;
}
.RowInline {
  padding: 8px;
}
/* RowDefault:*/
.RowDefault {
  padding: 8px;
}
.RowDefaultInline {
  padding: 8px;
}
/* RowNoSeparators:*/
.RowNoSeparators {
  padding: 8px;
}
.RowNoSeparatorsInline {
  padding: 8px;
}
/* RowWithSeparator:*/
.RowWithSeparator {
  padding: 8px;
}
.RowWithSeparatorInline {
  padding: 8px;
}
/* RowWithSeparators:*/
.RowWithSeparators {
  padding: 8px;
}
.RowWithSeparatorsInline {
  padding: 8px;
}
/* SinhIntegral:*/
.SinhIntegral {
  padding: 8px;
}
.SinhIntegralInline {
  padding: 8px;
}
/* SinIntegral:*/
.SinIntegral {
  padding: 8px;
}
.SinIntegralInline {
  padding: 8px;
}
/* Subsuperscript:*/
.Subsuperscript {
  padding: 8px;
}
.SubsuperscriptInline {
  padding: 8px;
}
/* Superscript:*/
.Superscript {
  padding: 8px;
}
.SuperscriptInline {
  padding: 8px;
}
/* Transpose:*/
.Transpose {
  padding: 8px;
}
.TransposeInline {
  padding: 8px;
}
/* BellB:*/
.BellB {
  padding: 8px;
}
.BellBInline {
  padding: 8px;
}
/* BellB2:*/
.BellB2 {
  padding: 8px;
}
.BellB2Inline {
  padding: 8px;
}
/* BellY:*/
.BellY {
  padding: 8px;
}
.BellYInline {
  padding: 8px;
}
/* BellYMatrix:*/
.BellYMatrix {
  padding: 8px;
}
.BellYMatrixInline {
  padding: 8px;
}
/* BellY1:*/
.BellY1 {
  padding: 8px;
}
.BellY1Inline {
  padding: 8px;
}
/* BernoulliB:*/
.BernoulliB {
  padding: 8px;
}
.BernoulliBInline {
  padding: 8px;
}
/* BernoulliB2:*/
.BernoulliB2 {
  padding: 8px;
}
.BernoulliB2Inline {
  padding: 8px;
}
/* CatalanNumber:*/
.CatalanNumber {
  padding: 8px;
}
.CatalanNumberInline {
  padding: 8px;
}
/* EulerE:*/
.EulerE {
  padding: 8px;
}
.EulerEInline {
  padding: 8px;
}
/* EulerE2:*/
.EulerE2 {
  padding: 8px;
}
.EulerE2Inline {
  padding: 8px;
}
/* Fibonacci:*/
.Fibonacci {
  padding: 8px;
}
.FibonacciInline {
  padding: 8px;
}
/* Fibonacci2:*/
.Fibonacci2 {
  padding: 8px;
}
.Fibonacci2Inline {
  padding: 8px;
}
/* HarmonicNumber:*/
.HarmonicNumber {
  padding: 8px;
}
.HarmonicNumberInline {
  padding: 8px;
}
/* HarmonicNumber2:*/
.HarmonicNumber2 {
  padding: 8px;
}
.HarmonicNumber2Inline {
  padding: 8px;
}
/* LucasL:*/
.LucasL {
  padding: 8px;
}
.LucasLInline {
  padding: 8px;
}
/* LucasL2:*/
.LucasL2 {
  padding: 8px;
}
.LucasL2Inline {
  padding: 8px;
}
/* NorlundB:*/
.NorlundB {
  padding: 8px;
}
.NorlundBInline {
  padding: 8px;
}
/* NorlundB3:*/
.NorlundB3 {
  padding: 8px;
}
.NorlundB3Inline {
  padding: 8px;
}
/* StirlingS1:*/
.StirlingS1 {
  padding: 8px;
}
.StirlingS1Inline {
  padding: 8px;
}
/* StirlingS2:*/
.StirlingS2 {
  padding: 8px;
}
.StirlingS2Inline {
  padding: 8px;
}
/* ChampernowneNumber:*/
.ChampernowneNumber {
  padding: 8px;
}
.ChampernowneNumberInline {
  padding: 8px;
}
/* Cyclotomic:*/
.Cyclotomic {
  padding: 8px;
}
.CyclotomicInline {
  padding: 8px;
}
/* StieltjesGamma:*/
.StieltjesGamma {
  padding: 8px;
}
.StieltjesGammaInline {
  padding: 8px;
}
/* StieltjesGamma2:*/
.StieltjesGamma2 {
  padding: 8px;
}
.StieltjesGamma2Inline {
  padding: 8px;
}
/* SystemsModelDelay:*/
.SystemsModelDelay {
  padding: 8px;
}
.SystemsModelDelayInline {
  padding: 8px;
}
/* TransferFunctionModelFull:*/
.TransferFunctionModelFull {
  padding: 8px;
}
.TransferFunctionModelFullInline {
  padding: 8px;
}
/* TransferFunctionModelMinimal:*/
.TransferFunctionModelMinimal {
  padding: 8px;
}
.TransferFunctionModelMinimalInline {
  padding: 8px;
}
/* StateSpaceModelFull:*/
.StateSpaceModelFull {
  padding: 8px;
}
.StateSpaceModelFullInline {
  padding: 8px;
}
/* StateSpaceModelMinimal:*/
.StateSpaceModelMinimal {
  padding: 8px;
}
.StateSpaceModelMinimalInline {
  padding: 8px;
}
/* AffineStateSpaceModelFull:*/
.AffineStateSpaceModelFull {
  padding: 8px;
}
.AffineStateSpaceModelFullInline {
  padding: 8px;
}
/* AffineStateSpaceModelMinimal:*/
.AffineStateSpaceModelMinimal {
  padding: 8px;
}
.AffineStateSpaceModelMinimalInline {
  padding: 8px;
}
/* NonlinearStateSpaceModelFull:*/
.NonlinearStateSpaceModelFull {
  padding: 8px;
}
.NonlinearStateSpaceModelFullInline {
  padding: 8px;
}
/* NonlinearStateSpaceModelMinimal:*/
.NonlinearStateSpaceModelMinimal {
  padding: 8px;
}
.NonlinearStateSpaceModelMinimalInline {
  padding: 8px;
}
/* DifferenceDelta3:*/
.DifferenceDelta3 {
  padding: 8px;
}
.DifferenceDelta3Inline {
  padding: 8px;
}
/* DifferenceDelta4:*/
.DifferenceDelta4 {
  padding: 8px;
}
.DifferenceDelta4Inline {
  padding: 8px;
}
/* DiscreteRatio3:*/
.DiscreteRatio3 {
  padding: 8px;
}
.DiscreteRatio3Inline {
  padding: 8px;
}
/* DiscreteRatio4:*/
.DiscreteRatio4 {
  padding: 8px;
}
.DiscreteRatio4Inline {
  padding: 8px;
}
/* DiscreteShift3:*/
.DiscreteShift3 {
  padding: 8px;
}
.DiscreteShift3Inline {
  padding: 8px;
}
/* DiscreteShift4:*/
.DiscreteShift4 {
  padding: 8px;
}
.DiscreteShift4Inline {
  padding: 8px;
}
/* EllipticE:*/
.EllipticE {
  padding: 8px;
}
.EllipticEInline {
  padding: 8px;
}
/* EllipticE2:*/
.EllipticE2 {
  padding: 8px;
}
.EllipticE2Inline {
  padding: 8px;
}
/* EllipticF:*/
.EllipticF {
  padding: 8px;
}
.EllipticFInline {
  padding: 8px;
}
/* EllipticK:*/
.EllipticK {
  padding: 8px;
}
.EllipticKInline {
  padding: 8px;
}
/* EllipticPi:*/
.EllipticPi {
  padding: 8px;
}
.EllipticPiInline {
  padding: 8px;
}
/* EllipticPi3:*/
.EllipticPi3 {
  padding: 8px;
}
.EllipticPi3Inline {
  padding: 8px;
}
/* EllipticNomeQ:*/
.EllipticNomeQ {
  padding: 8px;
}
.EllipticNomeQInline {
  padding: 8px;
}
/* InverseEllipticNomeQ:*/
.InverseEllipticNomeQ {
  padding: 8px;
}
.InverseEllipticNomeQInline {
  padding: 8px;
}
/* DedekindEta:*/
.DedekindEta {
  padding: 8px;
}
.DedekindEtaInline {
  padding: 8px;
}
/* EllipticTheta:*/
.EllipticTheta {
  padding: 8px;
}
.EllipticThetaInline {
  padding: 8px;
}
/* EllipticThetaPrime:*/
.EllipticThetaPrime {
  padding: 8px;
}
.EllipticThetaPrimeInline {
  padding: 8px;
}
/* InverseJacobiCD:*/
.InverseJacobiCD {
  padding: 8px;
}
.InverseJacobiCDInline {
  padding: 8px;
}
/* InverseJacobiCN:*/
.InverseJacobiCN {
  padding: 8px;
}
.InverseJacobiCNInline {
  padding: 8px;
}
/* InverseJacobiCS:*/
.InverseJacobiCS {
  padding: 8px;
}
.InverseJacobiCSInline {
  padding: 8px;
}
/* InverseJacobiDC:*/
.InverseJacobiDC {
  padding: 8px;
}
.InverseJacobiDCInline {
  padding: 8px;
}
/* InverseJacobiDN:*/
.InverseJacobiDN {
  padding: 8px;
}
.InverseJacobiDNInline {
  padding: 8px;
}
/* InverseJacobiDS:*/
.InverseJacobiDS {
  padding: 8px;
}
.InverseJacobiDSInline {
  padding: 8px;
}
/* InverseJacobiNC:*/
.InverseJacobiNC {
  padding: 8px;
}
.InverseJacobiNCInline {
  padding: 8px;
}
/* InverseJacobiND:*/
.InverseJacobiND {
  padding: 8px;
}
.InverseJacobiNDInline {
  padding: 8px;
}
/* InverseJacobiNS:*/
.InverseJacobiNS {
  padding: 8px;
}
.InverseJacobiNSInline {
  padding: 8px;
}
/* InverseJacobiSC:*/
.InverseJacobiSC {
  padding: 8px;
}
.InverseJacobiSCInline {
  padding: 8px;
}
/* InverseJacobiSD:*/
.InverseJacobiSD {
  padding: 8px;
}
.InverseJacobiSDInline {
  padding: 8px;
}
/* InverseJacobiSN:*/
.InverseJacobiSN {
  padding: 8px;
}
.InverseJacobiSNInline {
  padding: 8px;
}
/* InverseWeierstrassP:*/
.InverseWeierstrassP {
  padding: 8px;
}
.InverseWeierstrassPInline {
  padding: 8px;
}
/* InverseWeierstrassP4:*/
.InverseWeierstrassP4 {
  padding: 8px;
}
.InverseWeierstrassP4Inline {
  padding: 8px;
}
/* JacobiAmplitude:*/
.JacobiAmplitude {
  padding: 8px;
}
.JacobiAmplitudeInline {
  padding: 8px;
}
/* JacobiCD:*/
.JacobiCD {
  padding: 8px;
}
.JacobiCDInline {
  padding: 8px;
}
/* JacobiCN:*/
.JacobiCN {
  padding: 8px;
}
.JacobiCNInline {
  padding: 8px;
}
/* JacobiCS:*/
.JacobiCS {
  padding: 8px;
}
.JacobiCSInline {
  padding: 8px;
}
/* JacobiDC:*/
.JacobiDC {
  padding: 8px;
}
.JacobiDCInline {
  padding: 8px;
}
/* JacobiDN:*/
.JacobiDN {
  padding: 8px;
}
.JacobiDNInline {
  padding: 8px;
}
/* JacobiDS:*/
.JacobiDS {
  padding: 8px;
}
.JacobiDSInline {
  padding: 8px;
}
/* JacobiNC:*/
.JacobiNC {
  padding: 8px;
}
.JacobiNCInline {
  padding: 8px;
}
/* JacobiND:*/
.JacobiND {
  padding: 8px;
}
.JacobiNDInline {
  padding: 8px;
}
/* JacobiNS:*/
.JacobiNS {
  padding: 8px;
}
.JacobiNSInline {
  padding: 8px;
}
/* JacobiSC:*/
.JacobiSC {
  padding: 8px;
}
.JacobiSCInline {
  padding: 8px;
}
/* JacobiSD:*/
.JacobiSD {
  padding: 8px;
}
.JacobiSDInline {
  padding: 8px;
}
/* JacobiSN:*/
.JacobiSN {
  padding: 8px;
}
.JacobiSNInline {
  padding: 8px;
}
/* JacobiZeta:*/
.JacobiZeta {
  padding: 8px;
}
.JacobiZetaInline {
  padding: 8px;
}
/* KleinInvariantJ:*/
.KleinInvariantJ {
  padding: 8px;
}
.KleinInvariantJInline {
  padding: 8px;
}
/* ModularLambda:*/
.ModularLambda {
  padding: 8px;
}
.ModularLambdaInline {
  padding: 8px;
}
/* NevilleThetaC:*/
.NevilleThetaC {
  padding: 8px;
}
.NevilleThetaCInline {
  padding: 8px;
}
/* NevilleThetaD:*/
.NevilleThetaD {
  padding: 8px;
}
.NevilleThetaDInline {
  padding: 8px;
}
/* NevilleThetaN:*/
.NevilleThetaN {
  padding: 8px;
}
.NevilleThetaNInline {
  padding: 8px;
}
/* NevilleThetaS:*/
.NevilleThetaS {
  padding: 8px;
}
.NevilleThetaSInline {
  padding: 8px;
}
/* WeierstrassP:*/
.WeierstrassP {
  padding: 8px;
}
.WeierstrassPInline {
  padding: 8px;
}
/* WeierstrassPPrime:*/
.WeierstrassPPrime {
  padding: 8px;
}
.WeierstrassPPrimeInline {
  padding: 8px;
}
/* WeierstrassSigma:*/
.WeierstrassSigma {
  padding: 8px;
}
.WeierstrassSigmaInline {
  padding: 8px;
}
/* WeierstrassZeta:*/
.WeierstrassZeta {
  padding: 8px;
}
.WeierstrassZetaInline {
  padding: 8px;
}
/* AlternatingFactorial:*/
.AlternatingFactorial {
  padding: 8px;
}
.AlternatingFactorialInline {
  padding: 8px;
}
/* AugmentedSymmetricPolynomial:*/
.AugmentedSymmetricPolynomial {
  padding: 8px;
}
.AugmentedSymmetricPolynomialInline {
  padding: 8px;
}
/* AugmentedSymmetricPolynomialList:*/
.AugmentedSymmetricPolynomialList {
  padding: 8px;
}
.AugmentedSymmetricPolynomialListInline {
  padding: 8px;
}
/* BarnesG:*/
.BarnesG {
  padding: 8px;
}
.BarnesGInline {
  padding: 8px;
}
/* Beta:*/
.Beta {
  padding: 8px;
}
.BetaInline {
  padding: 8px;
}
/* Beta3:*/
.Beta3 {
  padding: 8px;
}
.Beta3Inline {
  padding: 8px;
}
/* Beta4:*/
.Beta4 {
  padding: 8px;
}
.Beta4Inline {
  padding: 8px;
}
/* BetaRegularized:*/
.BetaRegularized {
  padding: 8px;
}
.BetaRegularizedInline {
  padding: 8px;
}
/* BetaRegularized4:*/
.BetaRegularized4 {
  padding: 8px;
}
.BetaRegularized4Inline {
  padding: 8px;
}
/* Binomial:*/
.Binomial {
  padding: 8px;
}
.BinomialInline {
  padding: 8px;
}
/* CentralMoment:*/
.CentralMoment {
  padding: 8px;
}
.CentralMomentInline {
  padding: 8px;
}
/* CentralMomentList:*/
.CentralMomentList {
  padding: 8px;
}
.CentralMomentListInline {
  padding: 8px;
}
/* Cumulant:*/
.Cumulant {
  padding: 8px;
}
.CumulantInline {
  padding: 8px;
}
/* CumulantList:*/
.CumulantList {
  padding: 8px;
}
.CumulantListInline {
  padding: 8px;
}
/* FactorialMoment:*/
.FactorialMoment {
  padding: 8px;
}
.FactorialMomentInline {
  padding: 8px;
}
/* FactorialMomentList:*/
.FactorialMomentList {
  padding: 8px;
}
.FactorialMomentListInline {
  padding: 8px;
}
/* FactorialPower:*/
.FactorialPower {
  padding: 8px;
}
.FactorialPowerInline {
  padding: 8px;
}
/* FactorialPower3:*/
.FactorialPower3 {
  padding: 8px;
}
.FactorialPower3Inline {
  padding: 8px;
}
/* Fibonorial:*/
.Fibonorial {
  padding: 8px;
}
.FibonorialInline {
  padding: 8px;
}
/* Gamma:*/
.Gamma {
  padding: 8px;
}
.GammaInline {
  padding: 8px;
}
/* Gamma2:*/
.Gamma2 {
  padding: 8px;
}
.Gamma2Inline {
  padding: 8px;
}
/* Gamma3:*/
.Gamma3 {
  padding: 8px;
}
.Gamma3Inline {
  padding: 8px;
}
/* GammaRegularized:*/
.GammaRegularized {
  padding: 8px;
}
.GammaRegularizedInline {
  padding: 8px;
}
/* GammaRegularized3:*/
.GammaRegularized3 {
  padding: 8px;
}
.GammaRegularized3Inline {
  padding: 8px;
}
/* InverseBetaRegularized:*/
.InverseBetaRegularized {
  padding: 8px;
}
.InverseBetaRegularizedInline {
  padding: 8px;
}
/* InverseBetaRegularized4:*/
.InverseBetaRegularized4 {
  padding: 8px;
}
.InverseBetaRegularized4Inline {
  padding: 8px;
}
/* InverseGammaRegularized:*/
.InverseGammaRegularized {
  padding: 8px;
}
.InverseGammaRegularizedInline {
  padding: 8px;
}
/* InverseGammaRegularized3:*/
.InverseGammaRegularized3 {
  padding: 8px;
}
.InverseGammaRegularized3Inline {
  padding: 8px;
}
/* Moment:*/
.Moment {
  padding: 8px;
}
.MomentInline {
  padding: 8px;
}
/* MomentList:*/
.MomentList {
  padding: 8px;
}
.MomentListInline {
  padding: 8px;
}
/* PolyGamma:*/
.PolyGamma {
  padding: 8px;
}
.PolyGammaInline {
  padding: 8px;
}
/* PolyGamma2:*/
.PolyGamma2 {
  padding: 8px;
}
.PolyGamma2Inline {
  padding: 8px;
}
/* PowerSymmetricPolynomial:*/
.PowerSymmetricPolynomial {
  padding: 8px;
}
.PowerSymmetricPolynomialInline {
  padding: 8px;
}
/* PowerSymmetricPolynomialList:*/
.PowerSymmetricPolynomialList {
  padding: 8px;
}
.PowerSymmetricPolynomialListInline {
  padding: 8px;
}
/* QBinomial:*/
.QBinomial {
  padding: 8px;
}
.QBinomialInline {
  padding: 8px;
}
/* QFactorial:*/
.QFactorial {
  padding: 8px;
}
.QFactorialInline {
  padding: 8px;
}
/* QGamma:*/
.QGamma {
  padding: 8px;
}
.QGammaInline {
  padding: 8px;
}
/* QPolyGamma:*/
.QPolyGamma {
  padding: 8px;
}
.QPolyGammaInline {
  padding: 8px;
}
/* QPolyGamma3:*/
.QPolyGamma3 {
  padding: 8px;
}
.QPolyGamma3Inline {
  padding: 8px;
}
/* DiracCombSeq:*/
.DiracCombSeq {
  padding: 8px;
}
.DiracCombSeqInline {
  padding: 8px;
}
/* DiracDeltaSeq:*/
.DiracDeltaSeq {
  padding: 8px;
}
.DiracDeltaSeqInline {
  padding: 8px;
}
/* DiscreteDeltaSeq:*/
.DiscreteDeltaSeq {
  padding: 8px;
}
.DiscreteDeltaSeqInline {
  padding: 8px;
}
/* HeavisideLambdaSeq:*/
.HeavisideLambdaSeq {
  padding: 8px;
}
.HeavisideLambdaSeqInline {
  padding: 8px;
}
/* HeavisidePiSeq:*/
.HeavisidePiSeq {
  padding: 8px;
}
.HeavisidePiSeqInline {
  padding: 8px;
}
/* HeavisideThetaSeq:*/
.HeavisideThetaSeq {
  padding: 8px;
}
.HeavisideThetaSeqInline {
  padding: 8px;
}
/* KroneckerDeltaSeq:*/
.KroneckerDeltaSeq {
  padding: 8px;
}
.KroneckerDeltaSeqInline {
  padding: 8px;
}
/* UnitBoxSeq:*/
.UnitBoxSeq {
  padding: 8px;
}
.UnitBoxSeqInline {
  padding: 8px;
}
/* UnitStepSeq:*/
.UnitStepSeq {
  padding: 8px;
}
.UnitStepSeqInline {
  padding: 8px;
}
/* UnitTriangleSeq:*/
.UnitTriangleSeq {
  padding: 8px;
}
.UnitTriangleSeqInline {
  padding: 8px;
}
/* BernsteinBasis:*/
.BernsteinBasis {
  padding: 8px;
}
.BernsteinBasisInline {
  padding: 8px;
}
/* BSplineBasis:*/
.BSplineBasis {
  padding: 8px;
}
.BSplineBasisInline {
  padding: 8px;
}
/* BSplineBasis3:*/
.BSplineBasis3 {
  padding: 8px;
}
.BSplineBasis3Inline {
  padding: 8px;
}
/* BSplineBasis4:*/
.BSplineBasis4 {
  padding: 8px;
}
.BSplineBasis4Inline {
  padding: 8px;
}
/* CardinalBSplineBasis:*/
.CardinalBSplineBasis {
  padding: 8px;
}
.CardinalBSplineBasisInline {
  padding: 8px;
}
/* AiryAi:*/
.AiryAi {
  padding: 8px;
}
.AiryAiInline {
  padding: 8px;
}
/* AiryAiPrime:*/
.AiryAiPrime {
  padding: 8px;
}
.AiryAiPrimeInline {
  padding: 8px;
}
/* AiryBi:*/
.AiryBi {
  padding: 8px;
}
.AiryBiInline {
  padding: 8px;
}
/* AiryBiPrime:*/
.AiryBiPrime {
  padding: 8px;
}
.AiryBiPrimeInline {
  padding: 8px;
}
/* AngerJ2:*/
.AngerJ2 {
  padding: 8px;
}
.AngerJ2Inline {
  padding: 8px;
}
/* AngerJ:*/
.AngerJ {
  padding: 8px;
}
.AngerJInline {
  padding: 8px;
}
/* AppellF1:*/
.AppellF1 {
  padding: 8px;
}
.AppellF1Inline {
  padding: 8px;
}
/* BesselI:*/
.BesselI {
  padding: 8px;
}
.BesselIInline {
  padding: 8px;
}
/* BesselJ:*/
.BesselJ {
  padding: 8px;
}
.BesselJInline {
  padding: 8px;
}
/* BesselJZero:*/
.BesselJZero {
  padding: 8px;
}
.BesselJZeroInline {
  padding: 8px;
}
/* BesselK:*/
.BesselK {
  padding: 8px;
}
.BesselKInline {
  padding: 8px;
}
/* BesselY:*/
.BesselY {
  padding: 8px;
}
.BesselYInline {
  padding: 8px;
}
/* BesselYZero:*/
.BesselYZero {
  padding: 8px;
}
.BesselYZeroInline {
  padding: 8px;
}
/* DawsonF:*/
.DawsonF {
  padding: 8px;
}
.DawsonFInline {
  padding: 8px;
}
/* ExpIntegralE:*/
.ExpIntegralE {
  padding: 8px;
}
.ExpIntegralEInline {
  padding: 8px;
}
/* ExpIntegralEi:*/
.ExpIntegralEi {
  padding: 8px;
}
.ExpIntegralEiInline {
  padding: 8px;
}
/* HankelH1:*/
.HankelH1 {
  padding: 8px;
}
.HankelH1Inline {
  padding: 8px;
}
/* HankelH2:*/
.HankelH2 {
  padding: 8px;
}
.HankelH2Inline {
  padding: 8px;
}
/* Hypergeometric0F1:*/
.Hypergeometric0F1 {
  padding: 8px;
}
.Hypergeometric0F1Inline {
  padding: 8px;
}
/* Hypergeometric0F1Regularized:*/
.Hypergeometric0F1Regularized {
  padding: 8px;
}
.Hypergeometric0F1RegularizedInline {
  padding: 8px;
}
/* Hypergeometric1F1:*/
.Hypergeometric1F1 {
  padding: 8px;
}
.Hypergeometric1F1Inline {
  padding: 8px;
}
/* Hypergeometric1F1Regularized:*/
.Hypergeometric1F1Regularized {
  padding: 8px;
}
.Hypergeometric1F1RegularizedInline {
  padding: 8px;
}
/* Hypergeometric2F1:*/
.Hypergeometric2F1 {
  padding: 8px;
}
.Hypergeometric2F1Inline {
  padding: 8px;
}
/* Hypergeometric2F1Regularized:*/
.Hypergeometric2F1Regularized {
  padding: 8px;
}
.Hypergeometric2F1RegularizedInline {
  padding: 8px;
}
/* HypergeometricU:*/
.HypergeometricU {
  padding: 8px;
}
.HypergeometricUInline {
  padding: 8px;
}
/* KelvinBei:*/
.KelvinBei {
  padding: 8px;
}
.KelvinBeiInline {
  padding: 8px;
}
/* KelvinBei2:*/
.KelvinBei2 {
  padding: 8px;
}
.KelvinBei2Inline {
  padding: 8px;
}
/* KelvinBer:*/
.KelvinBer {
  padding: 8px;
}
.KelvinBerInline {
  padding: 8px;
}
/* KelvinBer2:*/
.KelvinBer2 {
  padding: 8px;
}
.KelvinBer2Inline {
  padding: 8px;
}
/* KelvinKei:*/
.KelvinKei {
  padding: 8px;
}
.KelvinKeiInline {
  padding: 8px;
}
/* KelvinKei2:*/
.KelvinKei2 {
  padding: 8px;
}
.KelvinKei2Inline {
  padding: 8px;
}
/* KelvinKer:*/
.KelvinKer {
  padding: 8px;
}
.KelvinKerInline {
  padding: 8px;
}
/* KelvinKer2:*/
.KelvinKer2 {
  padding: 8px;
}
.KelvinKer2Inline {
  padding: 8px;
}
/* LogGamma:*/
.LogGamma {
  padding: 8px;
}
.LogGammaInline {
  padding: 8px;
}
/* LogIntegral:*/
.LogIntegral {
  padding: 8px;
}
.LogIntegralInline {
  padding: 8px;
}
/* MittagLefflerE:*/
.MittagLefflerE {
  padding: 8px;
}
.MittagLefflerEInline {
  padding: 8px;
}
/* MittagLefflerE2:*/
.MittagLefflerE2 {
  padding: 8px;
}
.MittagLefflerE2Inline {
  padding: 8px;
}
/* ParabolicCylinderD:*/
.ParabolicCylinderD {
  padding: 8px;
}
.ParabolicCylinderDInline {
  padding: 8px;
}
/* Pochhammer:*/
.Pochhammer {
  padding: 8px;
}
.PochhammerInline {
  padding: 8px;
}
/* QHypergeometricPFQSeq:*/
.QHypergeometricPFQSeq {
  padding: 8px;
}
.QHypergeometricPFQSeqInline {
  padding: 8px;
}
/* QPochhammer1:*/
.QPochhammer1 {
  padding: 8px;
}
.QPochhammer1Inline {
  padding: 8px;
}
/* QPochhammer2:*/
.QPochhammer2 {
  padding: 8px;
}
.QPochhammer2Inline {
  padding: 8px;
}
/* QPochhammer:*/
.QPochhammer {
  padding: 8px;
}
.QPochhammerInline {
  padding: 8px;
}
/* ScorerGi:*/
.ScorerGi {
  padding: 8px;
}
.ScorerGiInline {
  padding: 8px;
}
/* ScorerGiPrime:*/
.ScorerGiPrime {
  padding: 8px;
}
.ScorerGiPrimeInline {
  padding: 8px;
}
/* ScorerHi:*/
.ScorerHi {
  padding: 8px;
}
.ScorerHiInline {
  padding: 8px;
}
/* ScorerHiPrime:*/
.ScorerHiPrime {
  padding: 8px;
}
.ScorerHiPrimeInline {
  padding: 8px;
}
/* SphericalBesselJ:*/
.SphericalBesselJ {
  padding: 8px;
}
.SphericalBesselJInline {
  padding: 8px;
}
/* SphericalBesselY:*/
.SphericalBesselY {
  padding: 8px;
}
.SphericalBesselYInline {
  padding: 8px;
}
/* SphericalHankelH1:*/
.SphericalHankelH1 {
  padding: 8px;
}
.SphericalHankelH1Inline {
  padding: 8px;
}
/* SphericalHankelH2:*/
.SphericalHankelH2 {
  padding: 8px;
}
.SphericalHankelH2Inline {
  padding: 8px;
}
/* SpheroidalEigenvalue:*/
.SpheroidalEigenvalue {
  padding: 8px;
}
.SpheroidalEigenvalueInline {
  padding: 8px;
}
/* SpheroidalPS:*/
.SpheroidalPS {
  padding: 8px;
}
.SpheroidalPSInline {
  padding: 8px;
}
/* SpheroidalPSPrime:*/
.SpheroidalPSPrime {
  padding: 8px;
}
.SpheroidalPSPrimeInline {
  padding: 8px;
}
/* SpheroidalQS:*/
.SpheroidalQS {
  padding: 8px;
}
.SpheroidalQSInline {
  padding: 8px;
}
/* SpheroidalQSPrime:*/
.SpheroidalQSPrime {
  padding: 8px;
}
.SpheroidalQSPrimeInline {
  padding: 8px;
}
/* SpheroidalS1:*/
.SpheroidalS1 {
  padding: 8px;
}
.SpheroidalS1Inline {
  padding: 8px;
}
/* SpheroidalS1Prime:*/
.SpheroidalS1Prime {
  padding: 8px;
}
.SpheroidalS1PrimeInline {
  padding: 8px;
}
/* SpheroidalS2:*/
.SpheroidalS2 {
  padding: 8px;
}
.SpheroidalS2Inline {
  padding: 8px;
}
/* SpheroidalS2Prime:*/
.SpheroidalS2Prime {
  padding: 8px;
}
.SpheroidalS2PrimeInline {
  padding: 8px;
}
/* StruveH:*/
.StruveH {
  padding: 8px;
}
.StruveHInline {
  padding: 8px;
}
/* StruveL:*/
.StruveL {
  padding: 8px;
}
.StruveLInline {
  padding: 8px;
}
/* WeberE2:*/
.WeberE2 {
  padding: 8px;
}
.WeberE2Inline {
  padding: 8px;
}
/* WeberE:*/
.WeberE {
  padding: 8px;
}
.WeberEInline {
  padding: 8px;
}
/* WhittakerM:*/
.WhittakerM {
  padding: 8px;
}
.WhittakerMInline {
  padding: 8px;
}
/* WhittakerW:*/
.WhittakerW {
  padding: 8px;
}
.WhittakerWInline {
  padding: 8px;
}
/* LegendreP:*/
.LegendreP {
  padding: 8px;
}
.LegendrePInline {
  padding: 8px;
}
/* LegendreP3:*/
.LegendreP3 {
  padding: 8px;
}
.LegendreP3Inline {
  padding: 8px;
}
/* LegendreP4:*/
.LegendreP4 {
  padding: 8px;
}
.LegendreP4Inline {
  padding: 8px;
}
/* LegendreQ:*/
.LegendreQ {
  padding: 8px;
}
.LegendreQInline {
  padding: 8px;
}
/* LegendreQ3:*/
.LegendreQ3 {
  padding: 8px;
}
.LegendreQ3Inline {
  padding: 8px;
}
/* LegendreQ4:*/
.LegendreQ4 {
  padding: 8px;
}
.LegendreQ4Inline {
  padding: 8px;
}
/* WignerD:*/
.WignerD {
  padding: 8px;
}
.WignerDInline {
  padding: 8px;
}
/* ArithmeticGeometricMean:*/
.ArithmeticGeometricMean {
  padding: 8px;
}
.ArithmeticGeometricMeanInline {
  padding: 8px;
}
/* CarmichaelLambda:*/
.CarmichaelLambda {
  padding: 8px;
}
.CarmichaelLambdaInline {
  padding: 8px;
}
/* DirichletCharacter:*/
.DirichletCharacter {
  padding: 8px;
}
.DirichletCharacterInline {
  padding: 8px;
}
/* DivisorSigma:*/
.DivisorSigma {
  padding: 8px;
}
.DivisorSigmaInline {
  padding: 8px;
}
/* EulerPhi:*/
.EulerPhi {
  padding: 8px;
}
.EulerPhiInline {
  padding: 8px;
}
/* JacobiSymbol:*/
.JacobiSymbol {
  padding: 8px;
}
.JacobiSymbolInline {
  padding: 8px;
}
/* KroneckerSymbol:*/
.KroneckerSymbol {
  padding: 8px;
}
.KroneckerSymbolInline {
  padding: 8px;
}
/* LiouvilleLambda:*/
.LiouvilleLambda {
  padding: 8px;
}
.LiouvilleLambdaInline {
  padding: 8px;
}
/* MangoldtLambda:*/
.MangoldtLambda {
  padding: 8px;
}
.MangoldtLambdaInline {
  padding: 8px;
}
/* MoebiusMu:*/
.MoebiusMu {
  padding: 8px;
}
.MoebiusMuInline {
  padding: 8px;
}
/* Prime:*/
.Prime {
  padding: 8px;
}
.PrimeInline {
  padding: 8px;
}
/* PrimeNu:*/
.PrimeNu {
  padding: 8px;
}
.PrimeNuInline {
  padding: 8px;
}
/* PrimeOmega:*/
.PrimeOmega {
  padding: 8px;
}
.PrimeOmegaInline {
  padding: 8px;
}
/* PrimePi:*/
.PrimePi {
  padding: 8px;
}
.PrimePiInline {
  padding: 8px;
}
/* RamanujanTau:*/
.RamanujanTau {
  padding: 8px;
}
.RamanujanTauInline {
  padding: 8px;
}
/* SquaresR:*/
.SquaresR {
  padding: 8px;
}
.SquaresRInline {
  padding: 8px;
}
/* Abs:*/
.Abs {
  padding: 8px;
}
.AbsInline {
  padding: 8px;
}
/* Ceiling:*/
.Ceiling {
  padding: 8px;
}
.CeilingInline {
  padding: 8px;
}
/* Floor:*/
.Floor {
  padding: 8px;
}
.FloorInline {
  padding: 8px;
}
/* Mod:*/
.Mod {
  padding: 8px;
}
.ModInline {
  padding: 8px;
}
/* Norm:*/
.Norm {
  padding: 8px;
}
.NormInline {
  padding: 8px;
}
/* Norm2:*/
.Norm2 {
  padding: 8px;
}
.Norm2Inline {
  padding: 8px;
}
/* PolynomialMod:*/
.PolynomialMod {
  padding: 8px;
}
.PolynomialModInline {
  padding: 8px;
}
/* PowerMod:*/
.PowerMod {
  padding: 8px;
}
.PowerModInline {
  padding: 8px;
}
/* DirichletBeta:*/
.DirichletBeta {
  padding: 8px;
}
.DirichletBetaInline {
  padding: 8px;
}
/* DirichletEta:*/
.DirichletEta {
  padding: 8px;
}
.DirichletEtaInline {
  padding: 8px;
}
/* DirichletL:*/
.DirichletL {
  padding: 8px;
}
.DirichletLInline {
  padding: 8px;
}
/* DirichletLambda:*/
.DirichletLambda {
  padding: 8px;
}
.DirichletLambdaInline {
  padding: 8px;
}
/* HurwitzLerchPhi:*/
.HurwitzLerchPhi {
  padding: 8px;
}
.HurwitzLerchPhiInline {
  padding: 8px;
}
/* HurwitzZeta:*/
.HurwitzZeta {
  padding: 8px;
}
.HurwitzZetaInline {
  padding: 8px;
}
/* LerchPhi:*/
.LerchPhi {
  padding: 8px;
}
.LerchPhiInline {
  padding: 8px;
}
/* MathieuCharacteristicA:*/
.MathieuCharacteristicA {
  padding: 8px;
}
.MathieuCharacteristicAInline {
  padding: 8px;
}
/* MathieuCharacteristicB:*/
.MathieuCharacteristicB {
  padding: 8px;
}
.MathieuCharacteristicBInline {
  padding: 8px;
}
/* PolyLog:*/
.PolyLog {
  padding: 8px;
}
.PolyLogInline {
  padding: 8px;
}
/* PolyLog3:*/
.PolyLog3 {
  padding: 8px;
}
.PolyLog3Inline {
  padding: 8px;
}
/* PrimeZetaP:*/
.PrimeZetaP {
  padding: 8px;
}
.PrimeZetaPInline {
  padding: 8px;
}
/* RiemannR:*/
.RiemannR {
  padding: 8px;
}
.RiemannRInline {
  padding: 8px;
}
/* RiemannSiegelTheta:*/
.RiemannSiegelTheta {
  padding: 8px;
}
.RiemannSiegelThetaInline {
  padding: 8px;
}
/* RiemannSiegelZ:*/
.RiemannSiegelZ {
  padding: 8px;
}
.RiemannSiegelZInline {
  padding: 8px;
}
/* RiemannXi:*/
.RiemannXi {
  padding: 8px;
}
.RiemannXiInline {
  padding: 8px;
}
/* Zeta:*/
.Zeta {
  padding: 8px;
}
.ZetaInline {
  padding: 8px;
}
/* Zeta2:*/
.Zeta2 {
  padding: 8px;
}
.Zeta2Inline {
  padding: 8px;
}
/* ZetaZero:*/
.ZetaZero {
  padding: 8px;
}
.ZetaZeroInline {
  padding: 8px;
}
/* ConditionedSet:*/
.ConditionedSet {
  padding: 8px;
}
.ConditionedSetInline {
  padding: 8px;
}
/* ConditionedList:*/
.ConditionedList {
  padding: 8px;
}
.ConditionedListInline {
  padding: 8px;
}
/* ConditionedSetWithAttributes:*/
.ConditionedSetWithAttributes {
  padding: 8px;
}
.ConditionedSetWithAttributesInline {
  padding: 8px;
}
/* ConditionedListWithAttributes:*/
.ConditionedListWithAttributes {
  padding: 8px;
}
.ConditionedListWithAttributesInline {
  padding: 8px;
}
/* ConditionedSum:*/
.ConditionedSum {
  padding: 8px;
}
.ConditionedSumInline {
  padding: 8px;
}
/* ConditionedProduct:*/
.ConditionedProduct {
  padding: 8px;
}
.ConditionedProductInline {
  padding: 8px;
}
/* ConditionedMin:*/
.ConditionedMin {
  padding: 8px;
}
.ConditionedMinInline {
  padding: 8px;
}
/* ConditionedMax:*/
.ConditionedMax {
  padding: 8px;
}
.ConditionedMaxInline {
  padding: 8px;
}
/* ConditionedIntegrate:*/
.ConditionedIntegrate {
  padding: 8px;
}
.ConditionedIntegrateInline {
  padding: 8px;
}
/* ConditionedLimit:*/
.ConditionedLimit {
  padding: 8px;
}
.ConditionedLimitInline {
  padding: 8px;
}
/* DomainIntegrate:*/
.DomainIntegrate {
  padding: 8px;
}
.DomainIntegrateInline {
  padding: 8px;
}
/* DomainSum:*/
.DomainSum {
  padding: 8px;
}
.DomainSumInline {
  padding: 8px;
}
/* DomainProduct:*/
.DomainProduct {
  padding: 8px;
}
.DomainProductInline {
  padding: 8px;
}
/* IntervalOpen:*/
.IntervalOpen {
  padding: 8px;
}
.IntervalOpenInline {
  padding: 8px;
}
/* IntervalOpenClosed:*/
.IntervalOpenClosed {
  padding: 8px;
}
.IntervalOpenClosedInline {
  padding: 8px;
}
/* IntervalClosedOpen:*/
.IntervalClosedOpen {
  padding: 8px;
}
.IntervalClosedOpenInline {
  padding: 8px;
}
/* IntervalClosed:*/
.IntervalClosed {
  padding: 8px;
}
.IntervalClosedInline {
  padding: 8px;
}
/* Ket:*/
.Ket {
  padding: 8px;
}
.KetInline {
  padding: 8px;
}
/* Bra:*/
.Bra {
  padding: 8px;
}
.BraInline {
  padding: 8px;
}
/* BraKet:*/
.BraKet {
  padding: 8px;
}
.BraKetInline {
  padding: 8px;
}
/* Curl:*/
.Curl {
  padding: 8px;
}
.CurlInline {
  padding: 8px;
}
/* Div:*/
.Div {
  padding: 8px;
}
.DivInline {
  padding: 8px;
}
/* Grad:*/
.Grad {
  padding: 8px;
}
.GradInline {
  padding: 8px;
}
/* Laplacian:*/
.Laplacian {
  padding: 8px;
}
.LaplacianInline {
  padding: 8px;
}
/* Indexed:*/
.Indexed {
  padding: 8px;
}
.IndexedInline {
  padding: 8px;
}
/* IndexedDefault:*/
.IndexedDefault {
  padding: 8px;
}
.IndexedDefaultInline {
  padding: 8px;
}
/* InactiveIntegrate:*/
.InactiveIntegrate {
  padding: 8px;
}
.InactiveIntegrateInline {
  padding: 8px;
}
/* InactiveSum:*/
.InactiveSum {
  padding: 8px;
}
.InactiveSumInline {
  padding: 8px;
}
/* InactiveProduct:*/
.InactiveProduct {
  padding: 8px;
}
.InactiveProductInline {
  padding: 8px;
}
/* InactiveContinuedFractionK:*/
.InactiveContinuedFractionK {
  padding: 8px;
}
.InactiveContinuedFractionKInline {
  padding: 8px;
}
/* InactiveContinuedFractionKNoMin:*/
.InactiveContinuedFractionKNoMin {
  padding: 8px;
}
.InactiveContinuedFractionKNoMinInline {
  padding: 8px;
}
/* InactiveD:*/
.InactiveD {
  padding: 8px;
}
.InactiveDInline {
  padding: 8px;
}
/* InactiveDTraditional:*/
.InactiveDTraditional {
  padding: 8px;
}
.InactiveDTraditionalInline {
  padding: 8px;
}
/* InactiveGrad:*/
.InactiveGrad {
  padding: 8px;
}
.InactiveGradInline {
  padding: 8px;
}
/* InactiveDiv:*/
.InactiveDiv {
  padding: 8px;
}
.InactiveDivInline {
  padding: 8px;
}
/* InactiveCurl:*/
.InactiveCurl {
  padding: 8px;
}
.InactiveCurlInline {
  padding: 8px;
}
/* InactiveLaplacian:*/
.InactiveLaplacian {
  padding: 8px;
}
.InactiveLaplacianInline {
  padding: 8px;
}
/* InactivePart:*/
.InactivePart {
  padding: 8px;
}
.InactivePartInline {
  padding: 8px;
}
/* InactiveReplaceAll:*/
.InactiveReplaceAll {
  padding: 8px;
}
.InactiveReplaceAllInline {
  padding: 8px;
}
/* InactiveHead:*/
.InactiveHead {
  padding: 8px;
}
.InactiveHeadInline {
  padding: 8px;
}
/* InactiveDifferenceDelta:*/
.InactiveDifferenceDelta {
  padding: 8px;
}
.InactiveDifferenceDeltaInline {
  padding: 8px;
}
/* InactiveDifferenceDelta3:*/
.InactiveDifferenceDelta3 {
  padding: 8px;
}
.InactiveDifferenceDelta3Inline {
  padding: 8px;
}
/* InactiveDifferenceDelta4:*/
.InactiveDifferenceDelta4 {
  padding: 8px;
}
.InactiveDifferenceDelta4Inline {
  padding: 8px;
}
/* InactiveDiscreteRatio:*/
.InactiveDiscreteRatio {
  padding: 8px;
}
.InactiveDiscreteRatioInline {
  padding: 8px;
}
/* InactiveDiscreteRatio3:*/
.InactiveDiscreteRatio3 {
  padding: 8px;
}
.InactiveDiscreteRatio3Inline {
  padding: 8px;
}
/* InactiveDiscreteRatio4:*/
.InactiveDiscreteRatio4 {
  padding: 8px;
}
.InactiveDiscreteRatio4Inline {
  padding: 8px;
}
/* InactiveDiscreteShift:*/
.InactiveDiscreteShift {
  padding: 8px;
}
.InactiveDiscreteShiftInline {
  padding: 8px;
}
/* InactiveDiscreteShift3:*/
.InactiveDiscreteShift3 {
  padding: 8px;
}
.InactiveDiscreteShift3Inline {
  padding: 8px;
}
/* InactiveDiscreteShift4:*/
.InactiveDiscreteShift4 {
  padding: 8px;
}
.InactiveDiscreteShift4Inline {
  padding: 8px;
}
/* NotationTemplateTag:*/
.NotationTemplateTag {
  background-color: #FFFFD9;
  padding: 8px;
}
.NotationTemplateTagInline {
  background-color: #FFFFD9;
  padding: 8px;
}
/* NotationPatternTag:*/
.NotationPatternTag {
  background-color: #FFE6FA;
  padding: 8px;
}
.NotationPatternTagInline {
  background-color: #FFE6FA;
  padding: 8px;
}
/* NotationMadeBoxesTag:*/
.NotationMadeBoxesTag {
  background-color: #E6E3FF;
  padding: 8px;
}
.NotationMadeBoxesTagInline {
  background-color: #E6E3FF;
  padding: 8px;
}
/* QuantityUnit:*/
.QuantityUnit {
  padding: 8px;
}
.QuantityUnitInline {
  padding: 8px;
}
/* QuantityUnitLabel:*/
.QuantityUnitLabel {
  font-family: Helvetica;
  font-weight: normal;
  color: #808080;
  padding: 8px;
}
.QuantityUnitLabelInline {
  font-family: Helvetica;
  font-weight: normal;
  color: #808080;
  padding: 8px;
}
/* QuantityUnitTraditionalLabel:*/
.QuantityUnitTraditionalLabel {
  font-weight: normal;
  padding: 8px;
}
.QuantityUnitTraditionalLabelInline {
  font-weight: normal;
  padding: 8px;
}
/* Entity:*/
.Entity {
  padding: 8px;
}
.EntityInline {
  padding: 8px;
}
/* EntityClass:*/
.EntityClass {
  padding: 8px;
}
.EntityClassInline {
  padding: 8px;
}
/* EntityProperty:*/
.EntityProperty {
  padding: 8px;
}
.EntityPropertyInline {
  padding: 8px;
}
/* EntityPropertyClass:*/
.EntityPropertyClass {
  padding: 8px;
}
.EntityPropertyClassInline {
  padding: 8px;
}
/* EntityValue:*/
.EntityValue {
  padding: 8px;
}
.EntityValueInline {
  padding: 8px;
}
/* NotebookObject:*/
.NotebookObject {
  padding: 8px;
}
.NotebookObjectInline {
  padding: 8px;
}
/* NotebookObjectUnsaved:*/
.NotebookObjectUnsaved {
  padding: 8px;
}
.NotebookObjectUnsavedInline {
  padding: 8px;
}
/* NotebookObjectMissing:*/
.NotebookObjectMissing {
  padding: 8px;
}
.NotebookObjectMissingInline {
  padding: 8px;
}
/* CellObject:*/
.CellObject {
  padding: 8px;
}
.CellObjectInline {
  padding: 8px;
}
/* CellObjectMissing:*/
.CellObjectMissing {
  padding: 8px;
}
.CellObjectMissingInline {
  padding: 8px;
}
/* BoxObject:*/
.BoxObject {
  padding: 8px;
}
.BoxObjectInline {
  padding: 8px;
}
/* DateObject:*/
.DateObject {
  padding: 8px;
}
.DateObjectInline {
  padding: 8px;
}
/* TimeObject:*/
.TimeObject {
  padding: 8px;
}
.TimeObjectInline {
  padding: 8px;
}
/* TemplateBoxErrorDisplayStyle:*/
.TemplateBoxErrorDisplayStyle {
  padding: 8px;
}
.TemplateBoxErrorDisplayStyleInline {
  padding: 8px;
}
/* TemplateBoxErrorDisplayArgumentStyle:*/
.TemplateBoxErrorDisplayArgumentStyle {
  padding: 8px;
}
.TemplateBoxErrorDisplayArgumentStyleInline {
  padding: 8px;
}
/* DifferenceDelta2:*/
.DifferenceDelta2 {
  padding: 8px;
}
.DifferenceDelta2Inline {
  padding: 8px;
}
/* DiscreteRatio2:*/
.DiscreteRatio2 {
  padding: 8px;
}
.DiscreteRatio2Inline {
  padding: 8px;
}
/* DiscreteShift2:*/
.DiscreteShift2 {
  padding: 8px;
}
.DiscreteShift2Inline {
  padding: 8px;
}
/* Deploy:*/
.Deploy {
  padding: 8px;
}
.DeployInline {
  padding: 8px;
}
/* InsetString:*/
.InsetString {
  padding: 8px;
}
.InsetStringInline {
  padding: 8px;
}
/* CellExpression:*/
.CellExpression {
  font-size: 12px;
  font-family: Courier;
  background-color: #FFFFFF;
  margin-left: 6px;
  padding: 8px;
}
.CellExpressionInline {
  font-size: 12px;
  font-family: Courier;
  background-color: #FFFFFF;
  margin-left: 6px;
  padding: 8px;
}
/* InputForm:*/
.InputForm {
  font-family: Courier;
  padding: 8px;
}
.InputFormInline {
  font-family: Courier;
  padding: 8px;
}
/* OutputForm:*/
.OutputForm {
  font-family: Courier;
  text-align: left;
  line-height: 0.683333;
  padding: 8px;
}
.OutputFormInline {
  font-family: Courier;
  text-align: left;
  line-height: 0.683333;
  padding: 8px;
}
/* StandardForm:*/
.StandardForm {
  font-family: Courier;
  line-height: 1.25;
  padding: 8px;
}
.StandardFormInline {
  font-family: Courier;
  line-height: 1.25;
  padding: 8px;
}
/* TraditionalForm:*/
.TraditionalForm {
  line-height: 1.25;
  padding: 8px;
}
.TraditionalFormInline {
  line-height: 1.25;
  padding: 8px;
}
/* TextForm:*/
.TextForm {
  padding: 8px;
}
.TextFormInline {
  padding: 8px;
}
/* CodeLikeForm:*/
.CodeLikeForm {
  padding: 8px;
}
.CodeLikeFormInline {
  padding: 8px;
}
/* InlineCell:*/
.InlineCell {
  text-align: left;
  padding: 8px;
}
.InlineCellInline {
  text-align: left;
  padding: 8px;
}
/* InlineCellEditing:*/
.InlineCellEditing {
  background-color: #F6EDD6;
  padding: 8px;
}
.InlineCellEditingInline {
  background-color: #F6EDD6;
  padding: 8px;
}
/* Placeholder:*/
.Placeholder {
  font-size: 9px;
  font-family: Verdana;
  font-style: italic;
  font-weight: normal;
  color: #7E7E7E;
  background-color: #FFF8CB;
  padding: 8px;
}
.PlaceholderInline {
  font-size: 9px;
  font-family: Verdana;
  font-style: italic;
  font-weight: normal;
  color: #7E7E7E;
  background-color: #FFF8CB;
  padding: 8px;
}
/* SelectionPlaceholder:*/
.SelectionPlaceholder {
  font-size: 9px;
  font-family: Verdana;
  font-style: italic;
  font-weight: normal;
  color: #3F3F3F;
  background-color: #C5C09D;
  padding: 8px;
}
.SelectionPlaceholderInline {
  font-size: 9px;
  font-family: Verdana;
  font-style: italic;
  font-weight: normal;
  color: #3F3F3F;
  background-color: #C5C09D;
  padding: 8px;
}
/* PrimaryPlaceholder:*/
.PrimaryPlaceholder {
  font-style: italic;
  background-color: #E9E381;
  padding: 8px;
}
.PrimaryPlaceholderInline {
  font-style: italic;
  background-color: #E9E381;
  padding: 8px;
}
/* MathCaption:*/
.MathCaption {
  color: #333333;
  line-height: 1.08333;
  border-left: 0px;
  border-right: 0px;
  border-top: 1px;
  border-bottom: 0px;
  border-style: solid;
  border-color: #B3B3B3;
  margin-left: 66px;
  margin-right: 12px;
  margin-top: 24px;
  margin-bottom: 2px;
  padding-left: 8px;
  padding-right: 8px;
  padding-top: 2px;
  padding-bottom: 8px;
}
.MathCaptionInline {
  color: #333333;
  line-height: 1.08333;
  border-left: 0px;
  border-right: 0px;
  border-top: 1px;
  border-bottom: 0px;
  border-style: solid;
  border-color: #B3B3B3;
  margin-left: 66px;
  margin-right: 12px;
  margin-top: 24px;
  margin-bottom: 2px;
  padding-left: 8px;
  padding-right: 8px;
  padding-top: 2px;
  padding-bottom: 8px;
}
/* ObjectName:*/
.ObjectName {
  font-size: 24px;
  font-family: Verdana;
  font-weight: bold;
  margin-left: 24px;
  margin-right: 22px;
  margin-top: 16px;
  margin-bottom: 6px;
  padding: 8px;
}
.ObjectNameInline {
  font-size: 24px;
  font-family: Verdana;
  font-weight: bold;
  margin-left: 24px;
  margin-right: 22px;
  margin-top: 16px;
  margin-bottom: 6px;
  padding: 8px;
}
/* Usage:*/
.Usage {
  font-size: 11px;
  font-family: Verdana;
  font-weight: normal;
  background-color: #FFFDE5;
  text-indent: 0px;
  margin-left: 24px;
  margin-right: 22px;
  margin-top: 6px;
  margin-bottom: 12px;
  padding: 8px;
}
.UsageInline {
  font-size: 11px;
  font-family: Verdana;
  font-weight: normal;
  background-color: #FFFDE5;
  text-indent: 0px;
  margin-left: 24px;
  margin-right: 22px;
  margin-top: 6px;
  margin-bottom: 12px;
  padding: 8px;
}
/* Notes:*/
.Notes {
  font-size: 11px;
  font-family: Verdana;
  font-weight: normal;
  margin-left: 50px;
  margin-right: 24px;
  margin-top: 7px;
  margin-bottom: 9px;
  padding: 8px;
  display: list-item;
  list-style-type: square;
}
.NotesInline {
  font-size: 11px;
  font-family: Verdana;
  font-weight: normal;
  margin-left: 50px;
  margin-right: 24px;
  margin-top: 7px;
  margin-bottom: 9px;
  padding: 8px;
}
/* InlineOutput:*/
.InlineOutput {
  font-weight: bold;
  margin-left: 66px;
  margin-right: 4px;
  margin-top: 8px;
  margin-bottom: 8px;
  padding: 8px;
}
.InlineOutputInline {
  font-weight: bold;
  margin-left: 66px;
  margin-right: 4px;
  margin-top: 8px;
  margin-bottom: 8px;
  padding: 8px;
}
/* FunctionTemplate:*/
.FunctionTemplate {
  padding: 8px;
}
.FunctionTemplateInline {
  padding: 8px;
}
/* Picture:*/
.Picture {
  margin-left: 27px;
  margin-top: 4px;
  margin-bottom: 4px;
  padding: 8px;
}
.PictureInline {
  margin-left: 27px;
  margin-top: 4px;
  margin-bottom: 4px;
  padding: 8px;
}
/* OpenCloseItemizedPicture:*/
.OpenCloseItemizedPicture {
  margin-left: 88px;
  margin-right: 4px;
  margin-top: 4px;
  margin-bottom: 4px;
  padding: 8px;
}
.OpenCloseItemizedPictureInline {
  margin-left: 88px;
  margin-right: 4px;
  margin-top: 4px;
  margin-bottom: 4px;
  padding: 8px;
}
/* ItemizedPicture:*/
.ItemizedPicture {
  margin-left: 88px;
  margin-right: 4px;
  margin-top: 4px;
  margin-bottom: 4px;
  padding: 8px;
}
.ItemizedPictureInline {
  margin-left: 88px;
  margin-right: 4px;
  margin-top: 4px;
  margin-bottom: 4px;
  padding: 8px;
}
/* ListGraphic:*/
.ListGraphic {
  margin-left: 88px;
  margin-right: 4px;
  margin-top: 4px;
  margin-bottom: 4px;
  padding: 8px;
}
.ListGraphicInline {
  margin-left: 88px;
  margin-right: 4px;
  margin-top: 4px;
  margin-bottom: 4px;
  padding: 8px;
}
/* PictureGroup:*/
.PictureGroup {
  margin-left: 41px;
  margin-right: 4px;
  margin-top: 4px;
  margin-bottom: 0px;
  padding: 8px;
}
.PictureGroupInline {
  margin-left: 41px;
  margin-right: 4px;
  margin-top: 4px;
  margin-bottom: 0px;
  padding: 8px;
}
/* Sound:*/
.Sound {
  margin-left: 27px;
  margin-top: 8px;
  margin-bottom: 0px;
  padding: 8px;
}
.SoundInline {
  margin-left: 27px;
  margin-top: 8px;
  margin-bottom: 0px;
  padding: 8px;
}
/* CompatibilityDocked1:*/
.CompatibilityDocked1 {
  font-size: 18px;
  font-family: Helvetica;
  font-weight: Plain;
  color: #FFFFFF;
  background-color: #3E7F32;
  border: 0px;
  border-style: solid;
  border-color: #CCCCCC;
  margin-left: 0px;
  margin-right: 0px;
  margin-top: 0px;
  margin-bottom: 0px;
  padding-left: 10px;
  padding-right: 0px;
  padding-top: 10px;
  padding-bottom: 10px;
}
.CompatibilityDocked1Inline {
  font-size: 18px;
  font-family: Helvetica;
  font-weight: Plain;
  color: #FFFFFF;
  background-color: #3E7F32;
  border: 0px;
  border-style: solid;
  border-color: #CCCCCC;
  margin-left: 0px;
  margin-right: 0px;
  margin-top: 0px;
  margin-bottom: 0px;
  padding-left: 10px;
  padding-right: 0px;
  padding-top: 10px;
  padding-bottom: 10px;
}
/* CompatibilityDocked2:*/
.CompatibilityDocked2 {
  font-size: 100%;
  background-color: #F6F6F6;
  border-left: 0px;
  border-right: 0px;
  border-top: 0px;
  border-bottom: 2px;
  border-style: solid;
  border-color: #3E7F32;
  margin-left: 0px;
  margin-right: 0px;
  margin-top: 0px;
  margin-bottom: 0px;
  padding: 5px;
}
.CompatibilityDocked2Inline {
  font-size: 100%;
  background-color: #F6F6F6;
  border-left: 0px;
  border-right: 0px;
  border-top: 0px;
  border-bottom: 2px;
  border-style: solid;
  border-color: #3E7F32;
  margin-left: 0px;
  margin-right: 0px;
  margin-top: 0px;
  margin-bottom: 0px;
  padding: 5px;
}
/* CompatibilityTextTop:*/
.CompatibilityTextTop {
  font-size: 10px;
  font-family: Times;
  color: #808080;
  background-color: #EDEDED;
  line-height: 1.3;
  border-left: 0px;
  border-right: 0px;
  border-top: 2px;
  border-bottom: 0px;
  border-style: solid;
  border-color: #3E7F32;
  margin-left: 0px;
  margin-right: 0px;
  margin-top: 5px;
  margin-bottom: 0px;
  padding-left: 66px;
  padding-right: 1px;
  padding-top: 6px;
  padding-bottom: 8px;
}
.CompatibilityTextTopInline {
  font-size: 10px;
  font-family: Times;
  color: #808080;
  background-color: #EDEDED;
  line-height: 1.3;
  border-left: 0px;
  border-right: 0px;
  border-top: 2px;
  border-bottom: 0px;
  border-style: solid;
  border-color: #3E7F32;
  margin-left: 0px;
  margin-right: 0px;
  margin-top: 5px;
  margin-bottom: 0px;
  padding-left: 66px;
  padding-right: 1px;
  padding-top: 6px;
  padding-bottom: 8px;
}
/* CompatibilityText:*/
.CompatibilityText {
  font-family: Times;
  background-color: #EDEDED;
  line-height: 1.25;
  margin: 0px;
  padding: 8px;
}
.CompatibilityTextInline {
  font-family: Times;
  background-color: #EDEDED;
  line-height: 1.25;
  margin: 0px;
  padding: 8px;
}
/* CompatibilityInputTop:*/
.CompatibilityInputTop {
  font-size: 10px;
  font-family: Times;
  color: #808080;
  background-color: #F0FFCF;
  border-left: 0px;
  border-right: 0px;
  border-top: 1px;
  border-bottom: 0px;
  border-style: solid;
  border-color: #3E7F32;
  margin: 0px;
  padding-left: 66px;
  padding-right: 1px;
  padding-top: 6px;
  padding-bottom: 10px;
}
.CompatibilityInputTopInline {
  font-size: 10px;
  font-family: Times;
  color: #808080;
  background-color: #F0FFCF;
  border-left: 0px;
  border-right: 0px;
  border-top: 1px;
  border-bottom: 0px;
  border-style: solid;
  border-color: #3E7F32;
  margin: 0px;
  padding-left: 66px;
  padding-right: 1px;
  padding-top: 6px;
  padding-bottom: 10px;
}
/* CompatibilityInput:*/
.CompatibilityInput {
  font-weight: bold;
  background-color: #F0FFCF;
  border-left: 0px;
  border-right: 0px;
  border-top: 0px;
  border-bottom: 1px;
  border-style: solid;
  border-color: #3E7F32;
  margin: 0px;
  padding-left: 66px;
  padding-right: 1px;
  padding-top: 0px;
  padding-bottom: 10px;
}
.CompatibilityInputInline {
  font-weight: bold;
  background-color: #F0FFCF;
  border-left: 0px;
  border-right: 0px;
  border-top: 0px;
  border-bottom: 1px;
  border-style: solid;
  border-color: #3E7F32;
  margin: 0px;
  padding-left: 66px;
  padding-right: 1px;
  padding-top: 0px;
  padding-bottom: 10px;
}
/* CompatibilityControls:*/
.CompatibilityControls {
  font-size: 10px;
  font-family: Lucida Grande;
  background-color: #EDEDED;
  border-left: 0px;
  border-right: 0px;
  border-top: 0px;
  border-bottom: 1px;
  border-style: solid;
  border-color: #000000;
  margin-left: 0px;
  margin-right: 0px;
  margin-top: 0px;
  margin-bottom: 5px;
  padding-left: 66px;
  padding-right: 1px;
  padding-top: 5px;
  padding-bottom: 5px;
}
.CompatibilityControlsInline {
  font-size: 10px;
  font-family: Lucida Grande;
  background-color: #EDEDED;
  border-left: 0px;
  border-right: 0px;
  border-top: 0px;
  border-bottom: 1px;
  border-style: solid;
  border-color: #000000;
  margin-left: 0px;
  margin-right: 0px;
  margin-top: 0px;
  margin-bottom: 5px;
  padding-left: 66px;
  padding-right: 1px;
  padding-top: 5px;
  padding-bottom: 5px;
}
/* RefGuideLink:*/
.RefGuideLink {
  color: #1A1A80;
  padding: 8px;
}
.RefGuideLinkInline {
  color: #1A1A80;
  padding: 8px;
}
/* AddOnsLink:*/
.AddOnsLink {
  font-family: Courier;
  color: #454F99;
  padding: 8px;
}
.AddOnsLinkInline {
  font-family: Courier;
  color: #454F99;
  padding: 8px;
}
/* AddOnsLinkText:*/
.AddOnsLinkText {
  font-family: Times;
  color: #454F99;
  padding: 8px;
}
.AddOnsLinkTextInline {
  font-family: Times;
  color: #454F99;
  padding: 8px;
}
/* MainBookLink:*/
.MainBookLink {
  color: #454F99;
  padding: 8px;
}
.MainBookLinkInline {
  color: #454F99;
  padding: 8px;
}
/* MainBookLinkMR:*/
.MainBookLinkMR {
  font-family: Courier;
  color: #454F99;
  padding: 8px;
}
.MainBookLinkMRInline {
  font-family: Courier;
  color: #454F99;
  padding: 8px;
}
/* GettingStartedLink:*/
.GettingStartedLink {
  color: #454F99;
  padding: 8px;
}
.GettingStartedLinkInline {
  color: #454F99;
  padding: 8px;
}
/* DemosLink:*/
.DemosLink {
  color: #454F99;
  padding: 8px;
}
.DemosLinkInline {
  color: #454F99;
  padding: 8px;
}
/* TourLink:*/
.TourLink {
  color: #454F99;
  padding: 8px;
}
.TourLinkInline {
  color: #454F99;
  padding: 8px;
}
/* OtherInformationLink:*/
.OtherInformationLink {
  color: #454F99;
  padding: 8px;
}
.OtherInformationLinkInline {
  color: #454F99;
  padding: 8px;
}
/* OtherInformationLinkMR:*/
.OtherInformationLinkMR {
  font-family: Courier;
  color: #454F99;
  padding: 8px;
}
.OtherInformationLinkMRInline {
  font-family: Courier;
  color: #454F99;
  padding: 8px;
}
/* MasterIndexLink:*/
.MasterIndexLink {
  color: #454F99;
  padding: 8px;
}
.MasterIndexLinkInline {
  color: #454F99;
  padding: 8px;
}
/* NotebookLink:*/
.NotebookLink {
  font-family: Times;
  color: #454F99;
  padding: 8px;
}
.NotebookLinkInline {
  font-family: Times;
  color: #454F99;
  padding: 8px;
}
/* NotebookLinkMR:*/
.NotebookLinkMR {
  font-family: Courier;
  color: #454F99;
  padding: 8px;
}
.NotebookLinkMRInline {
  font-family: Courier;
  color: #454F99;
  padding: 8px;
}
/* PageLink:*/
.PageLink {
  color: #454F99;
  padding: 8px;
}
.PageLinkInline {
  color: #454F99;
  padding: 8px;
}
/* NotebookTemplateSlot:*/
.NotebookTemplateSlot {
  color: #FFFFFF;
  padding: 8px;
}
.NotebookTemplateSlotInline {
  color: #FFFFFF;
  padding: 8px;
}
/* NotebookTemplateExpression:*/
.NotebookTemplateExpression {
  color: #46839C;
  padding: 8px;
}
.NotebookTemplateExpressionInline {
  color: #46839C;
  padding: 8px;
}
/* NotebookTemplateSlotUI:*/
.NotebookTemplateSlotUI {
  padding: 8px;
}
.NotebookTemplateSlotUIInline {
  padding: 8px;
}
/* NotebookTemplateExpressionUI:*/
.NotebookTemplateExpressionUI {
  padding: 8px;
}
.NotebookTemplateExpressionUIInline {
  padding: 8px;
}
/* NotebookRepeatingBlock:*/
.NotebookRepeatingBlock {
  padding: 8px;
}
.NotebookRepeatingBlockInline {
  padding: 8px;
}
/* NotebookTemplateCellBehavior:*/
.NotebookTemplateCellBehavior {
  padding: 8px;
}
.NotebookTemplateCellBehaviorInline {
  padding: 8px;
}
/* NotebookTemplateDockedCell:*/
.NotebookTemplateDockedCell {
  font-size: 11px;
  font-family: Sans Serif;
  color: #6B6B6B;
  border-left: 0px;
  border-right: 1px;
  border-top: 0px;
  border-bottom: 1px;
  border-style: solid;
  border-color: #B3B3B3;
  margin-left: 0px;
  margin-right: -1px;
  margin-top: 0px;
  margin-bottom: 0px;
  padding-left: 0px;
  padding-right: 0px;
  padding-top: 0px;
  padding-bottom: -2px;
}
.NotebookTemplateDockedCellInline {
  font-size: 11px;
  font-family: Sans Serif;
  color: #6B6B6B;
  border-left: 0px;
  border-right: 1px;
  border-top: 0px;
  border-bottom: 1px;
  border-style: solid;
  border-color: #B3B3B3;
  margin-left: 0px;
  margin-right: -1px;
  margin-top: 0px;
  margin-bottom: 0px;
  padding-left: 0px;
  padding-right: 0px;
  padding-top: 0px;
  padding-bottom: -2px;
}
/* TemplateVariable:*/
.TemplateVariable {
  color: #FFFFFF;
  padding: 8px;
}
.TemplateVariableInline {
  color: #FFFFFF;
  padding: 8px;
}
/* EvaluationMarker:*/
.EvaluationMarker {
  color: #46839C;
  background-color: #EFFAFF;
  padding: 8px;
}
.EvaluationMarkerInline {
  color: #46839C;
  background-color: #EFFAFF;
  padding: 8px;
}
/* TemplateDockedCell:*/
.TemplateDockedCell {
  font-size: 11px;
  font-family: Sans Serif;
  color: #6B6B6B;
  border-left: 0px;
  border-right: 1px;
  border-top: 0px;
  border-bottom: 1px;
  border-style: solid;
  border-color: #B3B3B3;
  margin-left: 0px;
  margin-right: -1px;
  margin-top: 0px;
  margin-bottom: 0px;
  padding-left: 0px;
  padding-right: 0px;
  padding-top: 0px;
  padding-bottom: -2px;
}
.TemplateDockedCellInline {
  font-size: 11px;
  font-family: Sans Serif;
  color: #6B6B6B;
  border-left: 0px;
  border-right: 1px;
  border-top: 0px;
  border-bottom: 1px;
  border-style: solid;
  border-color: #B3B3B3;
  margin-left: 0px;
  margin-right: -1px;
  margin-top: 0px;
  margin-bottom: 0px;
  padding-left: 0px;
  padding-right: 0px;
  padding-top: 0px;
  padding-bottom: -2px;
}
/* EmbeddedHTML:*/
.EmbeddedHTML {
  padding: 8px;
}
.EmbeddedHTMLInline {
  padding: 8px;
}
/* EmbeddedHTMLLink:*/
.EmbeddedHTMLLink {
  padding: 8px;
}
.EmbeddedHTMLLinkInline {
  padding: 8px;
}
/* Citation:*/
.Citation {
  text-indent: 0px;
  padding: 8px;
}
.CitationInline {
  text-indent: 0px;
  padding: 8px;
}
/* CodeAssistCompletion:*/
.CodeAssistCompletion {
  font-size: 12px;
  font-family: Courier;
  font-style: normal;
  font-weight: bold;
  color: #1A1A1A;
  background-color: #FFFFFF;
  text-align: left;
  border: 1px;
  border-style: solid;
  border-color: #F5F5F5;
  padding-left: 18px;
  padding-right: 17px;
  padding-top: 7px;
  padding-bottom: 7px;
}
.CodeAssistCompletionInline {
  font-size: 12px;
  font-family: Courier;
  font-style: normal;
  font-weight: bold;
  color: #1A1A1A;
  background-color: #FFFFFF;
  text-align: left;
  border: 1px;
  border-style: solid;
  border-color: #F5F5F5;
  padding-left: 18px;
  padding-right: 17px;
  padding-top: 7px;
  padding-bottom: 7px;
}
/* CodeAssistTemplate:*/
.CodeAssistTemplate {
  font-size: 12px;
  font-family: Courier;
  font-style: normal;
  font-weight: bold;
  color: #000000;
  background-color: #FFFFFF;
  text-align: left;
  border: 1px;
  border-style: solid;
  border-color: #F5F5F5;
  padding-left: 15px;
  padding-right: 15px;
  padding-top: 10px;
  padding-bottom: 9px;
}
.CodeAssistTemplateInline {
  font-size: 12px;
  font-family: Courier;
  font-style: normal;
  font-weight: bold;
  color: #000000;
  background-color: #FFFFFF;
  text-align: left;
  border: 1px;
  border-style: solid;
  border-color: #F5F5F5;
  padding-left: 15px;
  padding-right: 15px;
  padding-top: 10px;
  padding-bottom: 9px;
}
/* CodeAssistSpecialCharacter:*/
.CodeAssistSpecialCharacter {
  font-size: System`Convert`CSSDump`ToPoint[6 + Floor[Inherited]];
  font-family: Courier;
  font-style: normal;
  font-weight: bold;
  color: #1A1A1A;
  background-color: #FFFFFF;
  text-align: left;
  border: 1px;
  border-style: solid;
  border-color: #F5F5F5;
  padding-left: 18px;
  padding-right: 17px;
  padding-top: 7px;
  padding-bottom: 7px;
}
.CodeAssistSpecialCharacterInline {
  font-size: System`Convert`CSSDump`ToPoint[6 + Floor[Inherited]];
  font-family: Courier;
  font-style: normal;
  font-weight: bold;
  color: #1A1A1A;
  background-color: #FFFFFF;
  text-align: left;
  border: 1px;
  border-style: solid;
  border-color: #F5F5F5;
  padding-left: 18px;
  padding-right: 17px;
  padding-top: 7px;
  padding-bottom: 7px;
}
/* CodeAssistCompletionHighlight:*/
.CodeAssistCompletionHighlight {
  font-size: 12px;
  font-family: Courier;
  font-style: normal;
  font-weight: bold;
  text-decoration: underline;
  color: #1A1A1A;
  background-color: #FFFFFF;
  text-align: left;
  border: 1px;
  border-style: solid;
  border-color: #F5F5F5;
  padding-left: 18px;
  padding-right: 17px;
  padding-top: 7px;
  padding-bottom: 7px;
}
.CodeAssistCompletionHighlightInline {
  font-size: 12px;
  font-family: Courier;
  font-style: normal;
  font-weight: bold;
  text-decoration: underline;
  color: #1A1A1A;
  background-color: #FFFFFF;
  text-align: left;
  border: 1px;
  border-style: solid;
  border-color: #F5F5F5;
  padding-left: 18px;
  padding-right: 17px;
  padding-top: 7px;
  padding-bottom: 7px;
}
/* CodeAssistVariableCompletion:*/
.CodeAssistVariableCompletion {
  font-size: 12px;
  font-family: Courier;
  font-style: normal;
  font-weight: bold;
  color: #000066;
  background-color: #FFFFFF;
  text-align: left;
  border: 1px;
  border-style: solid;
  border-color: #F5F5F5;
  padding-left: 18px;
  padding-right: 17px;
  padding-top: 7px;
  padding-bottom: 7px;
}
.CodeAssistVariableCompletionInline {
  font-size: 12px;
  font-family: Courier;
  font-style: normal;
  font-weight: bold;
  color: #000066;
  background-color: #FFFFFF;
  text-align: left;
  border: 1px;
  border-style: solid;
  border-color: #F5F5F5;
  padding-left: 18px;
  padding-right: 17px;
  padding-top: 7px;
  padding-bottom: 7px;
}
/* CodeAssistVariableCompletionHighlight:*/
.CodeAssistVariableCompletionHighlight {
  font-size: 12px;
  font-family: Courier;
  font-style: normal;
  font-weight: bold;
  text-decoration: underline;
  color: #000066;
  background-color: #FFFFFF;
  text-align: left;
  border: 1px;
  border-style: solid;
  border-color: #F5F5F5;
  padding-left: 18px;
  padding-right: 17px;
  padding-top: 7px;
  padding-bottom: 7px;
}
.CodeAssistVariableCompletionHighlightInline {
  font-size: 12px;
  font-family: Courier;
  font-style: normal;
  font-weight: bold;
  text-decoration: underline;
  color: #000066;
  background-color: #FFFFFF;
  text-align: left;
  border: 1px;
  border-style: solid;
  border-color: #F5F5F5;
  padding-left: 18px;
  padding-right: 17px;
  padding-top: 7px;
  padding-bottom: 7px;
}
/* CodeAssistSeparator:*/
.CodeAssistSeparator {
  font-size: 11px;
  font-family: Lucida Grande;
  font-style: normal;
  font-weight: bold;
  color: #668094;
  background-color: #FFFFFF;
  text-align: left;
  padding: 8px;
}
.CodeAssistSeparatorInline {
  font-size: 11px;
  font-family: Lucida Grande;
  font-style: normal;
  font-weight: bold;
  color: #668094;
  background-color: #FFFFFF;
  text-align: left;
  padding: 8px;
}
/* CodeAssistSeparatorHighlight:*/
.CodeAssistSeparatorHighlight {
  font-size: 11px;
  font-family: Lucida Grande;
  font-style: normal;
  font-weight: bold;
  color: #668094;
  background-color: #FFFFFF;
  text-align: left;
  padding: 8px;
}
.CodeAssistSeparatorHighlightInline {
  font-size: 11px;
  font-family: Lucida Grande;
  font-style: normal;
  font-weight: bold;
  color: #668094;
  background-color: #FFFFFF;
  text-align: left;
  padding: 8px;
}
/* CodeAssistUsage:*/
.CodeAssistUsage {
  font-size: 11px;
  font-family: Helvetica;
  font-style: normal;
  font-weight: normal;
  color: #4C4C4C;
  background-color: #FFFFFF;
  text-align: left;
  padding: 8px;
}
.CodeAssistUsageInline {
  font-size: 11px;
  font-family: Helvetica;
  font-style: normal;
  font-weight: normal;
  color: #4C4C4C;
  background-color: #FFFFFF;
  text-align: left;
  padding: 8px;
}
/* FunctionTemplateTooltip:*/
.FunctionTemplateTooltip {
  font-size: 11px;
  font-family: Lucida Grande;
  font-style: normal;
  font-weight: normal;
  color: #333333;
  background-color: #FEFDD4;
  text-align: left;
  border: 1px;
  border-style: solid;
  border-color: #FFFFCA;
  padding-left: 5px;
  padding-right: 5px;
  padding-top: 5px;
  padding-bottom: 5px;
}
.FunctionTemplateTooltipInline {
  font-size: 11px;
  font-family: Lucida Grande;
  font-style: normal;
  font-weight: normal;
  color: #333333;
  background-color: #FEFDD4;
  text-align: left;
  border: 1px;
  border-style: solid;
  border-color: #FFFFCA;
  padding-left: 5px;
  padding-right: 5px;
  padding-top: 5px;
  padding-bottom: 5px;
}
/* FunctionTemplateArgument:*/
.FunctionTemplateArgument {
  font-size: 11px;
  font-family: Times;
  font-style: italic;
  font-weight: normal;
  padding: 8px;
}
.FunctionTemplateArgumentInline {
  font-size: 11px;
  font-family: Times;
  font-style: italic;
  font-weight: normal;
  padding: 8px;
}
/* FunctionTemplateHighlight:*/
.FunctionTemplateHighlight {
  font-size: 11px;
  font-family: Lucida Grande;
  font-weight: bold;
  padding: 8px;
}
.FunctionTemplateHighlightInline {
  font-size: 11px;
  font-family: Lucida Grande;
  font-weight: bold;
  padding: 8px;
}
/* CodeAssistString:*/
.CodeAssistString {
  font-size: 12px;
  font-family: Courier;
  font-style: normal;
  color: #666666;
  background-color: #FFFFFF;
  text-align: left;
  border: 1px;
  border-style: solid;
  border-color: #F5F5F5;
  padding-left: 9px;
  padding-right: 9px;
  padding-top: 7px;
  padding-bottom: 7px;
}
.CodeAssistStringInline {
  font-size: 12px;
  font-family: Courier;
  font-style: normal;
  color: #666666;
  background-color: #FFFFFF;
  text-align: left;
  border: 1px;
  border-style: solid;
  border-color: #F5F5F5;
  padding-left: 9px;
  padding-right: 9px;
  padding-top: 7px;
  padding-bottom: 7px;
}
/* CodeAssistCharCompletion:*/
.CodeAssistCharCompletion {
  font-size: 12px;
  font-family: Courier;
  font-style: normal;
  font-weight: bold;
  background-color: #FFFFFF;
  text-align: left;
  border: 1px;
  border-style: solid;
  border-color: #F5F5F5;
  padding-left: 18px;
  padding-right: 11px;
  padding-top: 7px;
  padding-bottom: 7px;
}
.CodeAssistCharCompletionInline {
  font-size: 12px;
  font-family: Courier;
  font-style: normal;
  font-weight: bold;
  background-color: #FFFFFF;
  text-align: left;
  border: 1px;
  border-style: solid;
  border-color: #F5F5F5;
  padding-left: 18px;
  padding-right: 11px;
  padding-top: 7px;
  padding-bottom: 7px;
}
/* CodeAssistInlineFormula:*/
.CodeAssistInlineFormula {
  padding: 8px;
}
.CodeAssistInlineFormulaInline {
  padding: 8px;
}
/* SuggestionsBar:*/
.SuggestionsBar {
  font-size: 100%;
  background-color: #FFFFFF;
  padding: 8px;
}
.SuggestionsBarInline {
  font-size: 100%;
  background-color: #FFFFFF;
  padding: 8px;
}
/* SuggestionsBarText:*/
.SuggestionsBarText {
  font-size: 10px;
  font-family: Lucida Grande;
  font-style: normal;
  font-weight: normal;
  color: #474747;
  padding: 8px;
}
.SuggestionsBarTextInline {
  font-size: 10px;
  font-family: Lucida Grande;
  font-style: normal;
  font-weight: normal;
  color: #474747;
  padding: 8px;
}
/* SuggestionsBarControl:*/
.SuggestionsBarControl {
  font-size: 10px;
  font-family: Lucida Grande;
  font-style: normal;
  font-weight: bold;
  color: #2D4A61;
  padding: 8px;
}
.SuggestionsBarControlInline {
  font-size: 10px;
  font-family: Lucida Grande;
  font-style: normal;
  font-weight: bold;
  color: #2D4A61;
  padding: 8px;
}
/* SuggestionsBarControlActive:*/
.SuggestionsBarControlActive {
  font-size: 10px;
  font-family: Lucida Grande;
  font-style: normal;
  font-weight: bold;
  color: #F45F11;
  padding: 8px;
}
.SuggestionsBarControlActiveInline {
  font-size: 10px;
  font-family: Lucida Grande;
  font-style: normal;
  font-weight: bold;
  color: #F45F11;
  padding: 8px;
}
/* SuggestionsBarMore:*/
.SuggestionsBarMore {
  font-size: 10px;
  font-family: Lucida Grande;
  font-style: italic;
  font-weight: normal;
  color: #2D4A61;
  padding: 8px;
}
.SuggestionsBarMoreInline {
  font-size: 10px;
  font-family: Lucida Grande;
  font-style: italic;
  font-weight: normal;
  color: #2D4A61;
  padding: 8px;
}
/* SuggestionsBarMoreActive:*/
.SuggestionsBarMoreActive {
  font-size: 10px;
  font-family: Lucida Grande;
  font-style: italic;
  font-weight: normal;
  color: #F45F11;
  padding: 8px;
}
.SuggestionsBarMoreActiveInline {
  font-size: 10px;
  font-family: Lucida Grande;
  font-style: italic;
  font-weight: normal;
  color: #F45F11;
  padding: 8px;
}
/* SuggestionsBarSemanticControl:*/
.SuggestionsBarSemanticControl {
  font-size: 10px;
  font-family: Lucida Grande;
  font-style: italic;
  font-weight: normal;
  color: #454C99;
  padding: 8px;
}
.SuggestionsBarSemanticControlInline {
  font-size: 10px;
  font-family: Lucida Grande;
  font-style: italic;
  font-weight: normal;
  color: #454C99;
  padding: 8px;
}
/* SuggestionsBarSemanticControlActive:*/
.SuggestionsBarSemanticControlActive {
  font-size: 10px;
  font-family: Lucida Grande;
  font-style: italic;
  font-weight: normal;
  color: #F45F11;
  padding: 8px;
}
.SuggestionsBarSemanticControlActiveInline {
  font-size: 10px;
  font-family: Lucida Grande;
  font-style: italic;
  font-weight: normal;
  color: #F45F11;
  padding: 8px;
}
/* SuggestionsBarCategory:*/
.SuggestionsBarCategory {
  font-size: 10px;
  font-family: Lucida Grande;
  font-style: normal;
  font-weight: normal;
  color: #808080;
  padding: 8px;
}
.SuggestionsBarCategoryInline {
  font-size: 10px;
  font-family: Lucida Grande;
  font-style: normal;
  font-weight: normal;
  color: #808080;
  padding: 8px;
}
/* SuggestionsBarMenuControl:*/
.SuggestionsBarMenuControl {
  font-size: 10px;
  font-family: Lucida Grande;
  font-style: normal;
  font-weight: normal;
  color: #2D4A61;
  padding: 8px;
}
.SuggestionsBarMenuControlInline {
  font-size: 10px;
  font-family: Lucida Grande;
  font-style: normal;
  font-weight: normal;
  color: #2D4A61;
  padding: 8px;
}
/* SuggestionsBarHiddenFunctionLabel:*/
.SuggestionsBarHiddenFunctionLabel {
  font-size: 10px;
  font-family: Lucida Grande;
  font-style: normal;
  font-weight: bold;
  color: #808080;
  padding: 8px;
}
.SuggestionsBarHiddenFunctionLabelInline {
  font-size: 10px;
  font-family: Lucida Grande;
  font-style: normal;
  font-weight: bold;
  color: #808080;
  padding: 8px;
}
/* RibbonText:*/
.RibbonText {
  font-size: 10px;
  font-family: Lucida Grande;
  font-style: normal;
  font-weight: normal;
  color: #4C4C4C;
  padding: 8px;
}
.RibbonTextInline {
  font-size: 10px;
  font-family: Lucida Grande;
  font-style: normal;
  font-weight: normal;
  color: #4C4C4C;
  padding: 8px;
}
/* RibbonBold:*/
.RibbonBold {
  font-size: 10px;
  font-family: Lucida Grande;
  font-style: normal;
  font-weight: bold;
  color: #4C4C4C;
  padding: 8px;
}
.RibbonBoldInline {
  font-size: 10px;
  font-family: Lucida Grande;
  font-style: normal;
  font-weight: bold;
  color: #4C4C4C;
  padding: 8px;
}
/* RibbonWhite:*/
.RibbonWhite {
  font-size: 10px;
  font-family: Lucida Grande;
  font-style: normal;
  font-weight: bold;
  color: #FFFFFF;
  padding: 8px;
}
.RibbonWhiteInline {
  font-size: 10px;
  font-family: Lucida Grande;
  font-style: normal;
  font-weight: bold;
  color: #FFFFFF;
  padding: 8px;
}
/* RibbonTitle:*/
.RibbonTitle {
  font-size: 10px;
  font-family: Lucida Grande;
  font-style: normal;
  font-weight: bold;
  color: #F45F11;
  padding: 8px;
}
.RibbonTitleInline {
  font-size: 10px;
  font-family: Lucida Grande;
  font-style: normal;
  font-weight: bold;
  color: #F45F11;
  padding: 8px;
}
/* RibbonTitleActive:*/
.RibbonTitleActive {
  font-size: 10px;
  font-family: Lucida Grande;
  font-style: normal;
  font-weight: bold;
  color: #FF0000;
  padding: 8px;
}
.RibbonTitleActiveInline {
  font-size: 10px;
  font-family: Lucida Grande;
  font-style: normal;
  font-weight: bold;
  color: #FF0000;
  padding: 8px;
}
/* RibbonCaption:*/
.RibbonCaption {
  font-size: 10px;
  font-family: Lucida Grande;
  font-style: normal;
  font-weight: normal;
  color: #4C4C4C;
  padding: 8px;
}
.RibbonCaptionInline {
  font-size: 10px;
  font-family: Lucida Grande;
  font-style: normal;
  font-weight: normal;
  color: #4C4C4C;
  padding: 8px;
}
/* RibbonTabLabel:*/
.RibbonTabLabel {
  font-size: 10px;
  font-family: Lucida Grande;
  font-style: normal;
  font-weight: bold;
  color: #4C4C4C;
  padding: 8px;
}
.RibbonTabLabelInline {
  font-size: 10px;
  font-family: Lucida Grande;
  font-style: normal;
  font-weight: bold;
  color: #4C4C4C;
  padding: 8px;
}
/* RibbonTabLabelActive:*/
.RibbonTabLabelActive {
  font-size: 10px;
  font-family: Lucida Grande;
  font-style: normal;
  font-weight: bold;
  color: #F45F11;
  padding: 8px;
}
.RibbonTabLabelActiveInline {
  font-size: 10px;
  font-family: Lucida Grande;
  font-style: normal;
  font-weight: bold;
  color: #F45F11;
  padding: 8px;
}
/* SummaryHead:*/
.SummaryHead {
  padding: 8px;
}
.SummaryHeadInline {
  padding: 8px;
}
/* SummaryItem:*/
.SummaryItem {
  padding: 8px;
}
.SummaryItemInline {
  padding: 8px;
}
/* SummaryItemAnnotation:*/
.SummaryItemAnnotation {
  color: #808080;
  padding: 8px;
}
.SummaryItemAnnotationInline {
  color: #808080;
  padding: 8px;
}
/* NonInterpretableSummary:*/
.NonInterpretableSummary {
  color: #6C6C6C;
  padding: 8px;
}
.NonInterpretableSummaryInline {
  color: #6C6C6C;
  padding: 8px;
}

@media screen{
}

@media print{
/* Title:Printout*/
.Title {
  margin-left: 10pt;
  margin-top: 30pt;
  margin-bottom: 10pt;
  padding: 8pt;
}
.TitleInline {
  margin-left: 10pt;
  margin-top: 30pt;
  margin-bottom: 10pt;
  padding: 8pt;
}
/* Subtitle:Printout*/
.Subtitle {
  margin-left: 10pt;
  margin-top: 2pt;
  margin-bottom: 20pt;
  padding: 8pt;
}
.SubtitleInline {
  margin-left: 10pt;
  margin-top: 2pt;
  margin-bottom: 20pt;
  padding: 8pt;
}
/* Subsubtitle:Printout*/
.Subsubtitle {
  margin-left: 10pt;
  margin-top: 2pt;
  margin-bottom: 8pt;
  padding: 8pt;
}
.SubsubtitleInline {
  margin-left: 10pt;
  margin-top: 2pt;
  margin-bottom: 8pt;
  padding: 8pt;
}
/* Chapter:Printout*/
.Chapter {
  margin-left: 10pt;
  margin-top: 15pt;
  margin-bottom: 10pt;
  padding: 8pt;
}
.ChapterInline {
  margin-left: 10pt;
  margin-top: 15pt;
  margin-bottom: 10pt;
  padding: 8pt;
}
/* Subchapter:Printout*/
.Subchapter {
  margin-left: 10pt;
  margin-top: 20pt;
  margin-bottom: 8pt;
  padding: 8pt;
}
.SubchapterInline {
  margin-left: 10pt;
  margin-top: 20pt;
  margin-bottom: 8pt;
  padding: 8pt;
}
/* Section:Printout*/
.Section {
  margin-left: 10pt;
  margin-top: 18pt;
  margin-bottom: 8pt;
  padding: 8pt;
}
.SectionInline {
  margin-left: 10pt;
  margin-top: 18pt;
  margin-bottom: 8pt;
  padding: 8pt;
}
/* Subsection:Printout*/
.Subsection {
  margin-left: 30pt;
  margin-top: 16pt;
  margin-bottom: 8pt;
  padding: 8pt;
}
.SubsectionInline {
  margin-left: 30pt;
  margin-top: 16pt;
  margin-bottom: 8pt;
  padding: 8pt;
}
/* Subsubsection:Printout*/
.Subsubsection {
  margin-left: 49pt;
  margin-top: 16pt;
  margin-bottom: 6pt;
  padding: 8pt;
}
.SubsubsectionInline {
  margin-left: 49pt;
  margin-top: 16pt;
  margin-bottom: 6pt;
  padding: 8pt;
}
/* Subsubsubsection:Printout*/
.Subsubsubsection {
  margin-left: 49pt;
  margin-top: 14pt;
  margin-bottom: 6pt;
  padding: 8pt;
}
.SubsubsubsectionInline {
  margin-left: 49pt;
  margin-top: 14pt;
  margin-bottom: 6pt;
  padding: 8pt;
}
/* Subsubsubsubsection:Printout*/
.Subsubsubsubsection {
  margin-left: 49pt;
  margin-top: 14pt;
  margin-bottom: 6pt;
  padding: 8pt;
}
.SubsubsubsubsectionInline {
  margin-left: 49pt;
  margin-top: 14pt;
  margin-bottom: 6pt;
  padding: 8pt;
}
/* Text:Printout*/
.Text {
  margin-left: 49pt;
  padding: 8pt;
}
.TextInline {
  margin-left: 49pt;
  padding: 8pt;
}
/* SmallText:Printout*/
.SmallText {
  margin-left: 33pt;
  padding: 8pt;
}
.SmallTextInline {
  margin-left: 33pt;
  padding: 8pt;
}
/* Item:Printout*/
.Item {
  margin-left: 65pt;
  padding: 8pt;
  display: list-item;
  list-style-type: square;
}
.ItemInline {
  margin-left: 65pt;
  padding: 8pt;
}
/* ItemParagraph:Printout*/
.ItemParagraph {
  margin-left: 65pt;
  padding: 8pt;
}
.ItemParagraphInline {
  margin-left: 65pt;
  padding: 8pt;
}
/* Subitem:Printout*/
.Subitem {
  margin-left: 92pt;
  padding: 8pt;
  display: list-item;
  list-style-type: square;
}
.SubitemInline {
  margin-left: 92pt;
  padding: 8pt;
}
/* SubitemParagraph:Printout*/
.SubitemParagraph {
  margin-left: 92pt;
  padding: 8pt;
}
.SubitemParagraphInline {
  margin-left: 92pt;
  padding: 8pt;
}
/* Subsubitem:Printout*/
.Subsubitem {
  margin-left: 119pt;
  padding: 8pt;
  display: list-item;
  list-style-type: square;
}
.SubsubitemInline {
  margin-left: 119pt;
  padding: 8pt;
}
/* SubsubitemParagraph:Printout*/
.SubsubitemParagraph {
  margin-left: 119pt;
  padding: 8pt;
}
.SubsubitemParagraphInline {
  margin-left: 119pt;
  padding: 8pt;
}
/* ItemNumbered:Printout*/
.ItemNumbered {
  margin-left: 65pt;
  padding: 8pt;
}
.ItemNumberedInline {
  margin-left: 65pt;
  padding: 8pt;
}
/* SubitemNumbered:Printout*/
.SubitemNumbered {
  margin-left: 92pt;
  padding: 8pt;
}
.SubitemNumberedInline {
  margin-left: 92pt;
  padding: 8pt;
}
/* SubsubitemNumbered:Printout*/
.SubsubitemNumbered {
  margin-left: 119pt;
  padding: 8pt;
}
.SubsubitemNumberedInline {
  margin-left: 119pt;
  padding: 8pt;
}
/* SideCaptionArray:Printout*/
.SideCaptionArray {
  margin-left: 49pt;
  padding: 8pt;
}
.SideCaptionArrayInline {
  margin-left: 49pt;
  padding: 8pt;
}
/* SideCaption:Printout*/
.SideCaption {
  margin-left: 33pt;
  padding: 8pt;
}
.SideCaptionInline {
  margin-left: 33pt;
  padding: 8pt;
}
/* Input:Printout*/
.Input {
  margin-left: 49pt;
  padding: 8pt;
}
.InputInline {
  margin-left: 49pt;
  padding: 8pt;
}
/* InputOnly:Printout*/
.InputOnly {
  margin-left: 49pt;
  padding: 8pt;
}
.InputOnlyInline {
  margin-left: 49pt;
  padding: 8pt;
}
/* Code:Printout*/
.Code {
  margin-left: 49pt;
  padding: 8pt;
}
.CodeInline {
  margin-left: 49pt;
  padding: 8pt;
}
/* Output:Printout*/
.Output {
  margin-left: 49pt;
  margin-top: 3pt;
  margin-bottom: 9pt;
  padding: 8pt;
}
.OutputInline {
  margin-left: 49pt;
  margin-top: 3pt;
  margin-bottom: 9pt;
  padding: 8pt;
}
/* Message:Printout*/
.Message {
  color: #000000;
  margin-left: 49pt;
  padding: 8pt;
}
.MessageInline {
  color: #000000;
  margin-left: 49pt;
  padding: 8pt;
}
/* Print:Printout*/
.Print {
  margin-left: 49pt;
  padding: 8pt;
}
.PrintInline {
  margin-left: 49pt;
  padding: 8pt;
}
/* InlineFormula:Printout*/
.InlineFormula {
  padding: 8pt;
}
.InlineFormulaInline {
  padding: 8pt;
}
/* DisplayFormula:Printout*/
.DisplayFormula {
  margin-left: 49pt;
  padding: 8pt;
}
.DisplayFormulaInline {
  margin-left: 49pt;
  padding: 8pt;
}
/* DisplayFormulaNumbered:Printout*/
.DisplayFormulaNumbered {
  margin-left: 49pt;
  padding: 8pt;
}
.DisplayFormulaNumberedInline {
  margin-left: 49pt;
  padding: 8pt;
}
/* Program:Printout*/
.Program {
  margin-left: 49pt;
  padding: 8pt;
}
.ProgramInline {
  margin-left: 49pt;
  padding: 8pt;
}
/* Reference:Printout*/
.Reference {
  line-height: 1.16667;
  margin-left: 49pt;
  padding: 8pt;
}
.ReferenceInline {
  line-height: 1.16667;
  margin-left: 49pt;
  padding: 8pt;
}
/* Header:Printout*/
.Header {
  font-size: 100%;
  padding: 8pt;
}
.HeaderInline {
  font-size: 100%;
  padding: 8pt;
}
/* HeaderSection:Printout*/
.HeaderSection {
  font-size: 100%;
  padding: 8pt;
}
.HeaderSectionInline {
  font-size: 100%;
  padding: 8pt;
}
/* HeaderSubsection:Printout*/
.HeaderSubsection {
  font-size: 100%;
  padding: 8pt;
}
.HeaderSubsectionInline {
  font-size: 100%;
  padding: 8pt;
}
/* HeaderTitle:Printout*/
.HeaderTitle {
  font-size: 100%;
  padding: 8pt;
}
.HeaderTitleInline {
  font-size: 100%;
  padding: 8pt;
}
/* Footer:Printout*/
.Footer {
  font-size: 100%;
  padding: 8pt;
}
.FooterInline {
  font-size: 100%;
  padding: 8pt;
}
/* FooterSection:Printout*/
.FooterSection {
  font-size: 100%;
  padding: 8pt;
}
.FooterSectionInline {
  font-size: 100%;
  padding: 8pt;
}
/* FooterSubsection:Printout*/
.FooterSubsection {
  font-size: 100%;
  padding: 8pt;
}
.FooterSubsectionInline {
  font-size: 100%;
  padding: 8pt;
}
/* FooterTitle:Printout*/
.FooterTitle {
  font-size: 100%;
  padding: 8pt;
}
.FooterTitleInline {
  font-size: 100%;
  padding: 8pt;
}
/* PageNumber:Printout*/
.PageNumber {
  font-size: 100%;
  padding: 8pt;
}
.PageNumberInline {
  font-size: 100%;
  padding: 8pt;
}
/* PrintTemporary:Printout*/
.PrintTemporary {
  font-size: 11pt;
  margin-left: 39pt;
  padding: 8pt;
}
.PrintTemporaryInline {
  font-size: 11pt;
  margin-left: 39pt;
  padding: 8pt;
}
/* CellLabel:Printout*/
.CellLabel {
  font-size: 8pt;
  color: #808080;
  margin-top: 0pt;
  margin-bottom: 0pt;
}
/* FrameLabel:Printout*/
.FrameLabel {
  font-family: Courier;
  font-style: italic;
  color: #000000;
  padding: 8pt;
}
.FrameLabelInline {
  font-family: Courier;
  font-style: italic;
  color: #000000;
  padding: 8pt;
}
/* PrintUsage:Printout*/
.PrintUsage {
  padding: 8pt;
}
.PrintUsageInline {
  padding: 8pt;
}
/* InformationLink:Printout*/
.InformationLink {
  color: #000000;
  padding: 8pt;
}
.InformationLinkInline {
  color: #000000;
  padding: 8pt;
}
/* InformationLinkLF:Printout*/
.InformationLinkLF {
  color: #000000;
  padding: 8pt;
}
.InformationLinkLFInline {
  color: #000000;
  padding: 8pt;
}
/* Inert:Printout*/
.Inert {
  background-color: #FFFFFF;
  padding: 8pt;
}
.InertInline {
  background-color: #FFFFFF;
  padding: 8pt;
}
/* HideContentsInPrint:Printout*/
.HideContentsInPrint {
  padding: 8pt;
}
.HideContentsInPrintInline {
  padding: 8pt;
}
/* Link:Printout*/
.Link {
  color: #000000;
  padding: 8pt;
}
.LinkInline {
  color: #000000;
  padding: 8pt;
}
/* SlideShowNavigationBar:Printout*/
.SlideShowNavigationBar {
  background-color: #FFFFFF;
  line-height: 1.25;
  border: 0pt;
  border-style: solid;
  border-color: #000000;
  margin-left: 18pt;
  margin-right: 4pt;
  margin-top: 4pt;
  margin-bottom: 4pt;
  padding: 8pt;
}
.SlideShowNavigationBarInline {
  background-color: #FFFFFF;
  line-height: 1.25;
  border: 0pt;
  border-style: solid;
  border-color: #000000;
  margin-left: 18pt;
  margin-right: 4pt;
  margin-top: 4pt;
  margin-bottom: 4pt;
  padding: 8pt;
}
/* SlideShowSection:Printout*/
.SlideShowSection {
  margin-left: 18pt;
  margin-right: 30pt;
  margin-top: 30pt;
  margin-bottom: 0pt;
  padding: 8pt;
}
.SlideShowSectionInline {
  margin-left: 18pt;
  margin-right: 30pt;
  margin-top: 30pt;
  margin-bottom: 0pt;
  padding: 8pt;
}
/* SlideHyperlink:Printout*/
.SlideHyperlink {
  text-decoration: none;
  color: #000000;
  padding: 8pt;
}
.SlideHyperlinkInline {
  text-decoration: none;
  color: #000000;
  padding: 8pt;
}
/* PreviousNext:Printout*/
.PreviousNext {
  margin-left: 2pt;
  margin-right: 2pt;
  margin-top: 6pt;
  margin-bottom: 6pt;
  padding: 8pt;
}
.PreviousNextInline {
  margin-left: 2pt;
  margin-right: 2pt;
  margin-top: 6pt;
  margin-bottom: 6pt;
  padding: 8pt;
}
/* SlideTOCLink:Printout*/
.SlideTOCLink {
  text-decoration: none;
  color: #000000;
  padding: 8pt;
}
.SlideTOCLinkInline {
  text-decoration: none;
  color: #000000;
  padding: 8pt;
}
/* SlideTOC:Printout*/
.SlideTOC {
  color: #000000;
  padding: 8pt;
}
.SlideTOCInline {
  color: #000000;
  padding: 8pt;
}
/* FirstSlide:Printout*/
.FirstSlide {
  font-size: 10%;
  background-color: #FFFFFF;
  line-height: 0.2;
  border: 0pt;
  border-style: solid;
  border-color: #000000;
  padding: 8pt;
}
.FirstSlideInline {
  font-size: 10%;
  background-color: #FFFFFF;
  line-height: 0.2;
  border: 0pt;
  border-style: solid;
  border-color: #000000;
  padding: 8pt;
}
/* PageBreak:Printout*/
.PageBreak {
  background-color: #FFFFFF;
  border: 0pt;
  border-style: solid;
  border-color: #000000;
  padding: 8pt;
}
.PageBreakInline {
  background-color: #FFFFFF;
  border: 0pt;
  border-style: solid;
  border-color: #000000;
  padding: 8pt;
}
/* UnmatchedBracket:Printout*/
.UnmatchedBracket {
  color: #000000;
  padding: 8pt;
}
.UnmatchedBracketInline {
  color: #000000;
  padding: 8pt;
}
/* Graphics:Printout*/
.Graphics {
  font-size: 9pt;
  padding: 8pt;
}
.GraphicsInline {
  font-size: 9pt;
  padding: 8pt;
}
/* GraphicsAxes:Printout*/
.GraphicsAxes {
  padding: 8pt;
}
.GraphicsAxesInline {
  padding: 8pt;
}
/* GraphicsTicks:Printout*/
.GraphicsTicks {
  padding: 8pt;
}
.GraphicsTicksInline {
  padding: 8pt;
}
/* GraphicsFrame:Printout*/
.GraphicsFrame {
  padding: 8pt;
}
.GraphicsFrameInline {
  padding: 8pt;
}
/* GraphicsFrameTicks:Printout*/
.GraphicsFrameTicks {
  padding: 8pt;
}
.GraphicsFrameTicksInline {
  padding: 8pt;
}
/* GraphicsLabel:Printout*/
.GraphicsLabel {
  color: #000000;
  padding: 8pt;
}
.GraphicsLabelInline {
  color: #000000;
  padding: 8pt;
}
/* Graphics3D:Printout*/
.Graphics3D {
  font-size: 9pt;
  padding: 8pt;
}
.Graphics3DInline {
  font-size: 9pt;
  padding: 8pt;
}
/* Graphics3DAxes:Printout*/
.Graphics3DAxes {
  padding: 8pt;
}
.Graphics3DAxesInline {
  padding: 8pt;
}
/* Graphics3DTicks:Printout*/
.Graphics3DTicks {
  padding: 8pt;
}
.Graphics3DTicksInline {
  padding: 8pt;
}
/* Graphics3DLabel:Printout*/
.Graphics3DLabel {
  color: #000000;
  padding: 8pt;
}
.Graphics3DLabelInline {
  color: #000000;
  padding: 8pt;
}
/* Placeholder:Printout*/
.Placeholder {
  font-size: 8pt;
  padding: 8pt;
}
.PlaceholderInline {
  font-size: 8pt;
  padding: 8pt;
}
/* SelectionPlaceholder:Printout*/
.SelectionPlaceholder {
  font-size: 8pt;
  padding: 8pt;
}
.SelectionPlaceholderInline {
  font-size: 8pt;
  padding: 8pt;
}
/* MathCaption:Printout*/
.MathCaption {
  color: #000000;
  margin-left: 39pt;
  margin-right: 0pt;
  margin-top: 14pt;
  margin-bottom: 0pt;
  padding: 8pt;
}
.MathCaptionInline {
  color: #000000;
  margin-left: 39pt;
  margin-right: 0pt;
  margin-top: 14pt;
  margin-bottom: 0pt;
  padding: 8pt;
}
/* ObjectName:Printout*/
.ObjectName {
  font-size: 21pt;
  margin-left: 0pt;
  margin-right: 0pt;
  margin-top: 14pt;
  margin-bottom: 5pt;
  padding: 8pt;
}
.ObjectNameInline {
  font-size: 21pt;
  margin-left: 0pt;
  margin-right: 0pt;
  margin-top: 14pt;
  margin-bottom: 5pt;
  padding: 8pt;
}
/* Usage:Printout*/
.Usage {
  font-size: 10pt;
  font-weight: normal;
  background-color: #F2F2F2;
  line-height: 1.2;
  margin-left: 0pt;
  margin-right: 0pt;
  margin-top: 6pt;
  margin-bottom: 12pt;
  padding: 8pt;
}
.UsageInline {
  font-size: 10pt;
  font-weight: normal;
  background-color: #F2F2F2;
  line-height: 1.2;
  margin-left: 0pt;
  margin-right: 0pt;
  margin-top: 6pt;
  margin-bottom: 12pt;
  padding: 8pt;
}
/* Notes:Printout*/
.Notes {
  font-size: 9pt;
  margin-left: 24pt;
  margin-right: 0pt;
  margin-top: 6pt;
  margin-bottom: 7pt;
  padding: 8pt;
}
.NotesInline {
  font-size: 9pt;
  margin-left: 24pt;
  margin-right: 0pt;
  margin-top: 6pt;
  margin-bottom: 7pt;
  padding: 8pt;
}
/* InlineOutput:Printout*/
.InlineOutput {
  margin-left: 39pt;
  margin-right: 0pt;
  margin-top: 6pt;
  margin-bottom: 6pt;
  padding: 8pt;
}
.InlineOutputInline {
  margin-left: 39pt;
  margin-right: 0pt;
  margin-top: 6pt;
  margin-bottom: 6pt;
  padding: 8pt;
}
/* Picture:Printout*/
.Picture {
  font-size: 65%;
  margin-left: 2pt;
  margin-top: 4pt;
  margin-bottom: 4pt;
  padding: 8pt;
}
.PictureInline {
  font-size: 65%;
  margin-left: 2pt;
  margin-top: 4pt;
  margin-bottom: 4pt;
  padding: 8pt;
}
/* OpenCloseItemizedPicture:Printout*/
.OpenCloseItemizedPicture {
  margin-left: 76pt;
  margin-right: 2pt;
  margin-top: 0pt;
  margin-bottom: 0pt;
  padding: 8pt;
}
.OpenCloseItemizedPictureInline {
  margin-left: 76pt;
  margin-right: 2pt;
  margin-top: 0pt;
  margin-bottom: 0pt;
  padding: 8pt;
}
/* ItemizedPicture:Printout*/
.ItemizedPicture {
  font-size: 50%;
  margin-left: 77pt;
  margin-right: 2pt;
  margin-top: -4pt;
  margin-bottom: 4pt;
  padding: 8pt;
}
.ItemizedPictureInline {
  font-size: 50%;
  margin-left: 77pt;
  margin-right: 2pt;
  margin-top: -4pt;
  margin-bottom: 4pt;
  padding: 8pt;
}
/* ListGraphic:Printout*/
.ListGraphic {
  font-size: 50%;
  margin-left: 77pt;
  margin-right: 2pt;
  margin-top: -4pt;
  margin-bottom: 4pt;
  padding: 8pt;
}
.ListGraphicInline {
  font-size: 50%;
  margin-left: 77pt;
  margin-right: 2pt;
  margin-top: -4pt;
  margin-bottom: 4pt;
  padding: 8pt;
}
/* PictureGroup:Printout*/
.PictureGroup {
  margin-left: 76pt;
  margin-right: 2pt;
  margin-top: 0pt;
  margin-bottom: 0pt;
  padding: 8pt;
}
.PictureGroupInline {
  margin-left: 76pt;
  margin-right: 2pt;
  margin-top: 0pt;
  margin-bottom: 0pt;
  padding: 8pt;
}
/* Sound:Printout*/
.Sound {
  margin-left: 2pt;
  margin-right: 0pt;
  margin-top: 8pt;
  margin-bottom: 0pt;
  padding: 8pt;
}
.SoundInline {
  margin-left: 2pt;
  margin-right: 0pt;
  margin-top: 8pt;
  margin-bottom: 0pt;
  padding: 8pt;
}
/* AddOnsLink:Printout*/
.AddOnsLink {
  text-decoration: none;
  color: #000000;
  padding: 8pt;
}
.AddOnsLinkInline {
  text-decoration: none;
  color: #000000;
  padding: 8pt;
}
/* AddOnsLinkText:Printout*/
.AddOnsLinkText {
  text-decoration: none;
  color: #000000;
  padding: 8pt;
}
.AddOnsLinkTextInline {
  text-decoration: none;
  color: #000000;
  padding: 8pt;
}
/* MainBookLink:Printout*/
.MainBookLink {
  color: #000000;
  padding: 8pt;
}
.MainBookLinkInline {
  color: #000000;
  padding: 8pt;
}
/* MainBookLinkMR:Printout*/
.MainBookLinkMR {
  color: #000000;
  padding: 8pt;
}
.MainBookLinkMRInline {
  color: #000000;
  padding: 8pt;
}
/* GettingStartedLink:Printout*/
.GettingStartedLink {
  color: #000000;
  padding: 8pt;
}
.GettingStartedLinkInline {
  color: #000000;
  padding: 8pt;
}
/* DemosLink:Printout*/
.DemosLink {
  color: #000000;
  padding: 8pt;
}
.DemosLinkInline {
  color: #000000;
  padding: 8pt;
}
/* TourLink:Printout*/
.TourLink {
  color: #000000;
  padding: 8pt;
}
.TourLinkInline {
  color: #000000;
  padding: 8pt;
}
/* OtherInformationLink:Printout*/
.OtherInformationLink {
  color: #000000;
  padding: 8pt;
}
.OtherInformationLinkInline {
  color: #000000;
  padding: 8pt;
}
/* OtherInformationLinkMR:Printout*/
.OtherInformationLinkMR {
  color: #000000;
  padding: 8pt;
}
.OtherInformationLinkMRInline {
  color: #000000;
  padding: 8pt;
}
/* MasterIndexLink:Printout*/
.MasterIndexLink {
  color: #000000;
  padding: 8pt;
}
.MasterIndexLinkInline {
  color: #000000;
  padding: 8pt;
}
/* NotebookLink:Printout*/
.NotebookLink {
  font-size: 11pt;
  color: #000000;
  padding: 8pt;
}
.NotebookLinkInline {
  font-size: 11pt;
  color: #000000;
  padding: 8pt;
}
/* NotebookLinkMR:Printout*/
.NotebookLinkMR {
  font-size: 11pt;
  color: #000000;
  padding: 8pt;
}
.NotebookLinkMRInline {
  font-size: 11pt;
  color: #000000;
  padding: 8pt;
}
/* PageLink:Printout*/
.PageLink {
  color: #000000;
  padding: 8pt;
}
.PageLinkInline {
  color: #000000;
  padding: 8pt;
}
}

.script {font-family: Mathematica5, cursive}
.gothic {font-family: Mathematica6, Century Gothic}
.doublestruck {font-family: Mathematica7}
